# Supplementary material for: Risk factors, prognostic factors, and nomograms for distant metastases in patients with gastroenteropancreatic neuroendocrine tumors: a population-based study
Source: Front Endocrinol (Lausanne). 2024 Feb 14;15:1264952. doi: 10.3389/fendo.2024.1264952 (PMC10916283; doi:10.3389/fendo.2024.1264952)
Supplement: Supplementary file 1 [file Table_1.xls]

Age recode with <1 year olds	Sex	Year of diagnosis	Race recode (W, B, AI, API)	Site recode ICD-O-3/WHO 2008	Behavior code ICD-O-3	Histologic Type ICD-O-3	Primary Site - labeled	Primary Site	Grade Clinical (2018+)	Grade Pathological (2018+)	Laterality	Diagnostic Confirmation	ICD-O-3 Hist/behav	ICD-O-3 Hist/behav, malignant	Derived AJCC Stage Group, 7th ed (2010-2015)	Derived AJCC T, 7th ed (2010-2015)	Derived AJCC N, 7th ed (2010-2015)	Derived AJCC M, 7th ed (2010-2015)	RX Summ--Surg Prim Site (1998+)	RX Summ--Scope Reg LN Sur (2003+)	RX Summ--Surg Oth Reg/Dis (2003+)	RX Summ--Surg/Rad Seq	Radiation recode	Chemotherapy recode (yes, no/unk)	CS tumor size (2004-2015)	Derived AJCC M, 6th ed (2004-2015)	Derived AJCC N, 6th ed (2004-2015)	Derived AJCC T, 6th ed (2004-2015)	CS mets at dx (2004-2015)	COD to site recode	SEER cause-specific death classification	SEER other cause of death classification	Survival months	Survival months flag	COD to site rec KM	COD to site recode ICD-O-3 2023 Revision	COD to site recode ICD-O-3 2023 Revision Expanded (1999+)	Vital status recode (study cutoff used)	Derived AJCC Stage Group, 6th ed (2004-2015)
65-69 years	Female	2008	Asian or Pacific Islander	Rectum	Malignant	8246	C20.9-Rectum, NOS	209	Blank(s)	Blank(s)	Not a paired site	Positive histology	8246/3: Neuroendocrine carcinoma, NOS	8246/3: Neuroendocrine carcinoma, NOS	Blank(s)	Blank(s)	Blank(s)	Blank(s)	26	None	None; diagnosed at autopsy	No radiation and/or cancer-directed surgery	None/Unknown	No/Unknown	007	M0	N0	Tis	00	Other Digestive Organs	Dead (attributable to this cancer dx)	Alive or dead due to cancer	0120	Complete dates are available and there are more than 0 days of survival	Other Digestive Organs	Digestive Other	Digestive Other	Dead	0
65-69 years	Male	2011	White	Small Intestine	Malignant	8246	C17.9-Small intestine, NOS	179	Blank(s)	Blank(s)	Not a paired site	Positive histology	8246/3: Neuroendocrine carcinoma, NOS	8246/3: Neuroendocrine carcinoma, NOS	IV	T3	N1	M1	30	4 or more regional lymph nodes removed	None; diagnosed at autopsy	No radiation and/or cancer-directed surgery	None/Unknown	No/Unknown	012	M1	N1	T3	40	Alive	Alive or dead of other cause	Alive or dead due to cancer	0108	Complete dates are available and there are more than 0 days of survival	Alive	Alive	Alive	Alive	IV
50-54 years	Female	1999	White	Small Intestine	Malignant	8240	C17.8-Overlapping lesion of small intestine	178	Blank(s)	Blank(s)	Not a paired site	Positive histology	8240/3: Carcinoid tumor, NOS	8240/3: Carcinoid tumor, NOS	Blank(s)	Blank(s)	Blank(s)	Blank(s)	60	Blank(s)	Blank(s)	No radiation and/or cancer-directed surgery	None/Unknown	Yes	Blank(s)	Blank(s)	Blank(s)	Blank(s)	Blank(s)	Small Intestine	Dead (attributable to this cancer dx)	Alive or dead due to cancer	0138	Complete dates are available and there are more than 0 days of survival	Small Intestine	Small Intestine	Small Intestine	Dead	Blank(s)
55-59 years	Male	1998	White	Rectum	Malignant	8240	C20.9-Rectum, NOS	209	Blank(s)	Blank(s)	Not a paired site	Positive histology	8240/3: Carcinoid tumor, NOS	8240/3: Carcinoid tumor, NOS	Blank(s)	Blank(s)	Blank(s)	Blank(s)	00	Blank(s)	Blank(s)	No radiation and/or cancer-directed surgery	None/Unknown	No/Unknown	Blank(s)	Blank(s)	Blank(s)	Blank(s)	Blank(s)	Alive	Alive or dead of other cause	Alive or dead due to cancer	0266	Complete dates are available and there are more than 0 days of survival	Alive	Alive	Blank(s)	Alive	Blank(s)
60-64 years	Male	1996	Asian or Pacific Islander	Rectum	Malignant	8240	C20.9-Rectum, NOS	209	Blank(s)	Blank(s)	Not a paired site	Positive histology	8240/3: Carcinoid tumor, NOS	8240/3: Carcinoid tumor, NOS	Blank(s)	Blank(s)	Blank(s)	Blank(s)	Blank(s)	Blank(s)	Blank(s)	No radiation and/or cancer-directed surgery	None/Unknown	No/Unknown	Blank(s)	Blank(s)	Blank(s)	Blank(s)	Blank(s)	Pneumonia and Influenza	Alive or dead of other cause	Dead (attributable to causes other than this cancer dx)	0183	Complete dates are available and there are more than 0 days of survival	Pneumonia and Influenza	Pneumonia and Influenza	Blank(s)	Dead	Blank(s)
75-79 years	Female	2003	American Indian/Alaska Native	Cecum	Malignant	8240	C18.0-Cecum	180	Blank(s)	Blank(s)	Not a paired site	Positive histology	8240/3: Carcinoid tumor, NOS	8240/3: Carcinoid tumor, NOS	Blank(s)	Blank(s)	Blank(s)	Blank(s)	40	4 or more regional lymph nodes removed	None; diagnosed at autopsy	No radiation and/or cancer-directed surgery	None/Unknown	No/Unknown	Blank(s)	Blank(s)	Blank(s)	Blank(s)	Blank(s)	Other Cause of Death	Alive or dead of other cause	Dead (attributable to causes other than this cancer dx)	0043	Complete dates are available and there are more than 0 days of survival	Other Cause of Death	Other COD	Other COD	Dead	Blank(s)
55-59 years	Male	2011	White	Appendix	Malignant	8243	C18.1-Appendix	181	Blank(s)	Blank(s)	Not a paired site	Positive histology	8243/3: Goblet cell carcinoid	8243/3: Goblet cell carcinoid	IIA	T3	N0	M0	40	4 or more regional lymph nodes removed	None; diagnosed at autopsy	No radiation and/or cancer-directed surgery	None/Unknown	No/Unknown	015	NA	NA	NA	00	Alive	Alive or dead of other cause	Alive or dead due to cancer	0109	Complete dates are available and there are more than 0 days of survival	Alive	Alive	Alive	Alive	NA
60-64 years	Male	1999	White	Small Intestine	Malignant	8240	C17.9-Small intestine, NOS	179	Blank(s)	Blank(s)	Not a paired site	Positive histology	8240/3: Carcinoid tumor, NOS	8240/3: Carcinoid tumor, NOS	Blank(s)	Blank(s)	Blank(s)	Blank(s)	30	Blank(s)	Blank(s)	No radiation and/or cancer-directed surgery	None/Unknown	No/Unknown	Blank(s)	Blank(s)	Blank(s)	Blank(s)	Blank(s)	Miscellaneous Malignant Cancer	Dead (attributable to this cancer dx)	Alive or dead due to cancer	0086	Complete dates are available and there are more than 0 days of survival	Miscellaneous Malignant Cancer	Miscellaneous Neoplasms	Miscellaneous Neoplasms	Dead	Blank(s)
40-44 years	Male	2013	White	Pancreas	Malignant	8246	C25.2-Tail of pancreas	252	Blank(s)	Blank(s)	Not a paired site	Radiography without microscopic confirm	8246/3: Neuroendocrine carcinoma, NOS	8246/3: Neuroendocrine carcinoma, NOS	IA	T1	N0	M0	00	None	None; diagnosed at autopsy	No radiation and/or cancer-directed surgery	None/Unknown	No/Unknown	014	M0	N0	T1	00	Alive	Alive or dead of other cause	Alive or dead due to cancer	0095	Complete dates are available and there are more than 0 days of survival	Alive	Alive	Alive	Alive	IA
65-69 years	Female	2002	White	Pancreas	Malignant	8240	C25.9-Pancreas, NOS	259	Blank(s)	Blank(s)	Not a paired site	Positive histology	8240/3: Carcinoid tumor, NOS	8240/3: Carcinoid tumor, NOS	Blank(s)	Blank(s)	Blank(s)	Blank(s)	00	Blank(s)	Blank(s)	No radiation and/or cancer-directed surgery	None/Unknown	No/Unknown	Blank(s)	Blank(s)	Blank(s)	Blank(s)	Blank(s)	Miscellaneous Malignant Cancer	Dead (attributable to this cancer dx)	Alive or dead due to cancer	0170	Complete dates are available and there are more than 0 days of survival	Miscellaneous Malignant Cancer	Miscellaneous Neoplasms	Miscellaneous Neoplasms	Dead	Blank(s)
85+ years	Male	2001	White	Small Intestine	Malignant	8240	C17.9-Small intestine, NOS	179	Blank(s)	Blank(s)	Not a paired site	Positive histology	8240/3: Carcinoid tumor, NOS	8240/3: Carcinoid tumor, NOS	Blank(s)	Blank(s)	Blank(s)	Blank(s)	00	Blank(s)	Blank(s)	No radiation and/or cancer-directed surgery	None/Unknown	No/Unknown	Blank(s)	Blank(s)	Blank(s)	Blank(s)	Blank(s)	Atherosclerosis	Alive or dead of other cause	Dead (attributable to causes other than this cancer dx)	Unknown	Not calculated because a Death Certificate Only or Autopsy Only case	Atherosclerosis	Diseases of arteries, arterioles and capillaries	Diseases of arteries, arterioles and capillaries	Dead	Blank(s)
85+ years	Female	2002	White	Pancreas	Malignant	8246	C25.0-Head of pancreas	250	Blank(s)	Blank(s)	Not a paired site	Positive histology	8246/3: Neuroendocrine carcinoma, NOS	8246/3: Neuroendocrine carcinoma, NOS	Blank(s)	Blank(s)	Blank(s)	Blank(s)	00	Blank(s)	Blank(s)	No radiation and/or cancer-directed surgery	None/Unknown	No/Unknown	Blank(s)	Blank(s)	Blank(s)	Blank(s)	Blank(s)	Pancreas	Dead (attributable to this cancer dx)	Alive or dead due to cancer	0018	Complete dates are available and there are more than 0 days of survival	Pancreas	Pancreas	Pancreas	Dead	Blank(s)
70-74 years	Female	1993	White	Small Intestine	Malignant	8240	C17.2-Ileum	172	Blank(s)	Blank(s)	Not a paired site	Positive histology	8240/3: Carcinoid tumor, NOS	8240/3: Carcinoid tumor, NOS	Blank(s)	Blank(s)	Blank(s)	Blank(s)	Blank(s)	Blank(s)	Blank(s)	No radiation and/or cancer-directed surgery	None/Unknown	No/Unknown	Blank(s)	Blank(s)	Blank(s)	Blank(s)	Blank(s)	Colon excluding Rectum	Dead (attributable to this cancer dx)	Alive or dead due to cancer	0004	Complete dates are available and there are more than 0 days of survival	Colon excluding Rectum	Colon And Rectum (Excluding Appendix)	Blank(s)	Dead	Blank(s)
65-69 years	Female	1993	Black	Small Intestine	Malignant	8240	C17.9-Small intestine, NOS	179	Blank(s)	Blank(s)	Not a paired site	Positive histology	8240/3: Carcinoid tumor, NOS	8240/3: Carcinoid tumor, NOS	Blank(s)	Blank(s)	Blank(s)	Blank(s)	Blank(s)	Blank(s)	Blank(s)	No radiation and/or cancer-directed surgery	None/Unknown	No/Unknown	Blank(s)	Blank(s)	Blank(s)	Blank(s)	Blank(s)	Breast	Alive or dead of other cause	Dead (attributable to causes other than this cancer dx)	0030	Complete dates are available and there are more than 0 days of survival	Breast	Breast	Blank(s)	Dead	Blank(s)
65-69 years	Female	2016	Black	Small Intestine	Malignant	8240	C17.0-Duodenum	170	Blank(s)	Blank(s)	Not a paired site	Positive histology	8240/3: Carcinoid tumor, NOS	8240/3: Carcinoid tumor, NOS	Blank(s)	Blank(s)	Blank(s)	Blank(s)	27	None	None; diagnosed at autopsy	No radiation and/or cancer-directed surgery	None/Unknown	No/Unknown	Blank(s)	Blank(s)	Blank(s)	Blank(s)	Blank(s)	Alive	Alive or dead of other cause	Alive or dead due to cancer	0056	Complete dates are available and there are more than 0 days of survival	Alive	Alive	Alive	Alive	Blank(s)
80-84 years	Female	2007	White	Small Intestine	Malignant	8240	C17.9-Small intestine, NOS	179	Blank(s)	Blank(s)	Not a paired site	Positive histology	8240/3: Carcinoid tumor, NOS	8240/3: Carcinoid tumor, NOS	Blank(s)	Blank(s)	Blank(s)	Blank(s)	30	4 or more regional lymph nodes removed	None; diagnosed at autopsy	No radiation and/or cancer-directed surgery	None/Unknown	No/Unknown	040	NA	NA	NA	00	Hypertension without Heart Disease	Alive or dead of other cause	Dead (attributable to causes other than this cancer dx)	0033	Complete dates are available and there are more than 0 days of survival	Hypertension without Heart Disease	Hypertensive disease	Hypertensive disease	Dead	NA
60-64 years	Female	2002	Black	Stomach	Malignant	8240	C16.9-Stomach, NOS	169	Blank(s)	Blank(s)	Not a paired site	Positive histology	8240/3: Carcinoid tumor, NOS	8240/3: Carcinoid tumor, NOS	Blank(s)	Blank(s)	Blank(s)	Blank(s)	00	Blank(s)	Blank(s)	No radiation and/or cancer-directed surgery	None/Unknown	No/Unknown	Blank(s)	Blank(s)	Blank(s)	Blank(s)	Blank(s)	Diseases of Heart	Alive or dead of other cause	Dead (attributable to causes other than this cancer dx)	0130	Complete dates are available and there are more than 0 days of survival	Diseases of Heart	Ischemic heart disease	Ischemic heart disease	Dead	Blank(s)
55-59 years	Male	2000	White	Pancreas	Malignant	8246	C25.1-Body of pancreas	251	Blank(s)	Blank(s)	Not a paired site	Positive histology	8246/3: Neuroendocrine carcinoma, NOS	8246/3: Neuroendocrine carcinoma, NOS	Blank(s)	Blank(s)	Blank(s)	Blank(s)	70	Blank(s)	Blank(s)	No radiation and/or cancer-directed surgery	None/Unknown	No/Unknown	Blank(s)	Blank(s)	Blank(s)	Blank(s)	Blank(s)	Pancreas	Dead (attributable to this cancer dx)	Alive or dead due to cancer	0019	Complete dates are available and there are more than 0 days of survival	Pancreas	Pancreas	Pancreas	Dead	Blank(s)
65-69 years	Female	1994	Black	Rectum	Malignant	8240	C20.9-Rectum, NOS	209	Blank(s)	Blank(s)	Not a paired site	Positive histology	8240/3: Carcinoid tumor, NOS	8240/3: Carcinoid tumor, NOS	Blank(s)	Blank(s)	Blank(s)	Blank(s)	Blank(s)	Blank(s)	Blank(s)	No radiation and/or cancer-directed surgery	None/Unknown	No/Unknown	Blank(s)	Blank(s)	Blank(s)	Blank(s)	Blank(s)	Septicemia	Alive or dead of other cause	Dead (attributable to causes other than this cancer dx)	0248	Complete dates are available and there are more than 0 days of survival	Septicemia	Septicemia	Blank(s)	Dead	Blank(s)
75-79 years	Female	2011	Black	Small Intestine	Malignant	8240	C17.2-Ileum	172	Blank(s)	Blank(s)	Not a paired site	Positive histology	8240/3: Carcinoid tumor, NOS	8240/3: Carcinoid tumor, NOS	IIIB	T2	N1	M0	30	4 or more regional lymph nodes removed	None; diagnosed at autopsy	No radiation and/or cancer-directed surgery	None/Unknown	No/Unknown	027	NA	NA	NA	00	Lung and Bronchus	Alive or dead of other cause	Dead (attributable to causes other than this cancer dx)	0089	Complete dates are available and there are more than 0 days of survival	Lung and Bronchus	Lung And Bronchus	Lung And Bronchus	Dead	NA
75-79 years	Female	1996	Black	Stomach	Malignant	8240	C16.1-Fundus of stomach	161	Blank(s)	Blank(s)	Not a paired site	Positive histology	8240/3: Carcinoid tumor, NOS	8240/3: Carcinoid tumor, NOS	Blank(s)	Blank(s)	Blank(s)	Blank(s)	Blank(s)	Blank(s)	Blank(s)	No radiation and/or cancer-directed surgery	None/Unknown	No/Unknown	Blank(s)	Blank(s)	Blank(s)	Blank(s)	Blank(s)	Atherosclerosis	Alive or dead of other cause	Dead (attributable to causes other than this cancer dx)	0070	Complete dates are available and there are more than 0 days of survival	Atherosclerosis	Diseases of arteries, arterioles and capillaries	Blank(s)	Dead	Blank(s)
60-64 years	Female	2003	White	Cecum	Malignant	8240	C18.0-Cecum	180	Blank(s)	Blank(s)	Not a paired site	Positive histology	8240/3: Carcinoid tumor, NOS	8240/3: Carcinoid tumor, NOS	Blank(s)	Blank(s)	Blank(s)	Blank(s)	40	4 or more regional lymph nodes removed	None; diagnosed at autopsy	No radiation and/or cancer-directed surgery	None/Unknown	No/Unknown	Blank(s)	Blank(s)	Blank(s)	Blank(s)	Blank(s)	Other Digestive Organs	Dead (attributable to this cancer dx)	Alive or dead due to cancer	0170	Complete dates are available and there are more than 0 days of survival	Other Digestive Organs	Digestive Other	Digestive Other	Dead	Blank(s)
60-64 years	Female	2010	Black	Appendix	Malignant	8244	C18.1-Appendix	181	Blank(s)	Blank(s)	Not a paired site	Positive histology	8244/3: Mixed adenoneuroendocrine carcinoma (ICD-O-3 update)	8244/3: Mixed adenoneuroendocrine carcinoma (ICD-O-3 update)	IVC	T3	N2	M1b	70	4 or more regional lymph nodes removed	None; diagnosed at autopsy	No radiation and/or cancer-directed surgery	None/Unknown	No/Unknown	006	M1	N2	T3	45	Colon excluding Rectum	Dead (attributable to this cancer dx)	Alive or dead due to cancer	0002	Complete dates are available and there are more than 0 days of survival	Colon excluding Rectum	Appendix	Appendix	Dead	IV
30-34 years	Male	2000	White	Pancreas	Malignant	8246	C25.2-Tail of pancreas	252	Blank(s)	Blank(s)	Not a paired site	Positive histology	8246/3: Neuroendocrine carcinoma, NOS	8246/3: Neuroendocrine carcinoma, NOS	Blank(s)	Blank(s)	Blank(s)	Blank(s)	35	Blank(s)	Blank(s)	No radiation and/or cancer-directed surgery	None/Unknown	No/Unknown	Blank(s)	Blank(s)	Blank(s)	Blank(s)	Blank(s)	In situ, benign or unknown behavior neoplasm	Alive or dead of other cause	Dead (attributable to causes other than this cancer dx)	0174	Complete dates are available and there are more than 0 days of survival	In situ, benign or unknown behavior neoplasm	Benign and Borderline: All Other sites	Benign and Borderline: All Other sites	Dead	Blank(s)
80-84 years	Male	1992	Black	Cecum	Malignant	8240	C18.0-Cecum	180	Blank(s)	Blank(s)	Not a paired site	Positive histology	8240/3: Carcinoid tumor, NOS	8240/3: Carcinoid tumor, NOS	Blank(s)	Blank(s)	Blank(s)	Blank(s)	Blank(s)	Blank(s)	Blank(s)	No radiation and/or cancer-directed surgery	None/Unknown	No/Unknown	Blank(s)	Blank(s)	Blank(s)	Blank(s)	Blank(s)	Pneumonia and Influenza	Alive or dead of other cause	Dead (attributable to causes other than this cancer dx)	0003	Complete dates are available and there are more than 0 days of survival	Pneumonia and Influenza	Pneumonia and Influenza	Blank(s)	Dead	Blank(s)
50-54 years	Female	1992	White	Small Intestine	Malignant	8240	C17.9-Small intestine, NOS	179	Blank(s)	Blank(s)	Not a paired site	Positive histology	8240/3: Carcinoid tumor, NOS	8240/3: Carcinoid tumor, NOS	Blank(s)	Blank(s)	Blank(s)	Blank(s)	Blank(s)	Blank(s)	Blank(s)	No radiation and/or cancer-directed surgery	None/Unknown	No/Unknown	Blank(s)	Blank(s)	Blank(s)	Blank(s)	Blank(s)	Pancreas	Alive or dead of other cause	Dead (attributable to causes other than this cancer dx)	0000	Complete dates are available and there are more than 0 days of survival	Pancreas	Pancreas	Blank(s)	Dead	Blank(s)
65-69 years	Female	1992	White	Pancreas	Malignant	8150	C25.9-Pancreas, NOS	259	Blank(s)	Blank(s)	Not a paired site	Positive histology	8150/3: Pancreatic endocrine tumor, malignant	8150/3: Pancreatic endocrine tumor, malignant	Blank(s)	Blank(s)	Blank(s)	Blank(s)	Blank(s)	Blank(s)	Blank(s)	No radiation and/or cancer-directed surgery	None/Unknown	No/Unknown	Blank(s)	Blank(s)	Blank(s)	Blank(s)	Blank(s)	Pancreas	Dead (attributable to this cancer dx)	Alive or dead due to cancer	0007	Complete dates are available and there are more than 0 days of survival	Pancreas	Pancreas	Blank(s)	Dead	Blank(s)
85+ years	Male	1995	White	Sigmoid Colon	Malignant	8240	C18.7-Sigmoid colon	187	Blank(s)	Blank(s)	Not a paired site	Positive histology	8240/3: Carcinoid tumor, NOS	8240/3: Carcinoid tumor, NOS	Blank(s)	Blank(s)	Blank(s)	Blank(s)	Blank(s)	Blank(s)	Blank(s)	No radiation and/or cancer-directed surgery	None/Unknown	No/Unknown	Blank(s)	Blank(s)	Blank(s)	Blank(s)	Blank(s)	Retroperitoneum	Alive or dead of other cause	Dead (attributable to causes other than this cancer dx)	0000	Complete dates are available and there are more than 0 days of survival	Retroperitoneum	Retroperitoneum And Peritoneum	Blank(s)	Dead	Blank(s)
55-59 years	Male	2008	Asian or Pacific Islander	Pancreas	Malignant	8246	C25.1-Body of pancreas	251	Blank(s)	Blank(s)	Not a paired site	Positive exfoliative cytology, no positive histology	8246/3: Neuroendocrine carcinoma, NOS	8246/3: Neuroendocrine carcinoma, NOS	Blank(s)	Blank(s)	Blank(s)	Blank(s)	30	Unknown or not applicable	Unknown; death certificate only	No radiation and/or cancer-directed surgery	None/Unknown	No/Unknown	999	M0	N0	TX	00	Alive	Alive or dead of other cause	Alive or dead due to cancer	0155	Complete dates are available and there are more than 0 days of survival	Alive	Alive	Alive	Alive	UNK Stage
70-74 years	Female	1994	White	Small Intestine	Malignant	8240	C17.2-Ileum	172	Blank(s)	Blank(s)	Not a paired site	Positive histology	8240/3: Carcinoid tumor, NOS	8240/3: Carcinoid tumor, NOS	Blank(s)	Blank(s)	Blank(s)	Blank(s)	Blank(s)	Blank(s)	Blank(s)	No radiation and/or cancer-directed surgery	None/Unknown	No/Unknown	Blank(s)	Blank(s)	Blank(s)	Blank(s)	Blank(s)	Miscellaneous Malignant Cancer	Dead (attributable to this cancer dx)	Alive or dead due to cancer	0101	Complete dates are available and there are more than 0 days of survival	Miscellaneous Malignant Cancer	Miscellaneous Neoplasms	Blank(s)	Dead	Blank(s)
75-79 years	Female	2006	White	Pancreas	Malignant	8246	C25.2-Tail of pancreas	252	Blank(s)	Blank(s)	Not a paired site	Positive histology	8246/3: Neuroendocrine carcinoma, NOS	8246/3: Neuroendocrine carcinoma, NOS	Blank(s)	Blank(s)	Blank(s)	Blank(s)	00	None	None; diagnosed at autopsy	No radiation and/or cancer-directed surgery	None/Unknown	Yes	018	M1	N0	T1	40	Miscellaneous Malignant Cancer	Dead (attributable to this cancer dx)	Alive or dead due to cancer	0012	Complete dates are available and there are more than 0 days of survival	Miscellaneous Malignant Cancer	Miscellaneous Neoplasms	Miscellaneous Neoplasms	Dead	IV
80-84 years	Female	2004	White	Small Intestine	Malignant	8240	C17.9-Small intestine, NOS	179	Blank(s)	Blank(s)	Not a paired site	Positive histology	8240/3: Carcinoid tumor, NOS	8240/3: Carcinoid tumor, NOS	Blank(s)	Blank(s)	Blank(s)	Blank(s)	30	4 or more regional lymph nodes removed	None; diagnosed at autopsy	No radiation and/or cancer-directed surgery	None/Unknown	Yes	022	NA	NA	NA	00	Miscellaneous Malignant Cancer	Alive or dead of other cause	Dead (attributable to causes other than this cancer dx)	0056	Complete dates are available and there are more than 0 days of survival	Miscellaneous Malignant Cancer	Miscellaneous Neoplasms	Miscellaneous Neoplasms	Dead	NA
60-64 years	Male	2012	White	Pancreas	Malignant	8246	C25.8-Overlapping lesion of pancreas	258	Blank(s)	Blank(s)	Not a paired site	Positive histology	8246/3: Neuroendocrine carcinoma, NOS	8246/3: Neuroendocrine carcinoma, NOS	IV	T2	N0	M1	00	None	None; diagnosed at autopsy	No radiation and/or cancer-directed surgery	None/Unknown	Yes	031	M1	N0	T2	40	Pancreas	Dead (attributable to this cancer dx)	Alive or dead due to cancer	0060	Complete dates are available and there are more than 0 days of survival	Pancreas	Pancreas	Pancreas	Dead	IV
60-64 years	Female	2011	White	Rectum	Malignant	8240	C20.9-Rectum, NOS	209	Blank(s)	Blank(s)	Not a paired site	Positive histology	8240/3: Carcinoid tumor, NOS	8240/3: Carcinoid tumor, NOS	I	T1a	N0	M0	27	None	None; diagnosed at autopsy	No radiation and/or cancer-directed surgery	None/Unknown	No/Unknown	004	NA	NA	NA	00	Alive	Alive or dead of other cause	Alive or dead due to cancer	0109	Complete dates are available and there are more than 0 days of survival	Alive	Alive	Alive	Alive	NA
85+ years	Female	1998	White	Small Intestine	Malignant	8240	C17.2-Ileum	172	Blank(s)	Blank(s)	Not a paired site	Positive histology	8240/3: Carcinoid tumor, NOS	8240/3: Carcinoid tumor, NOS	Blank(s)	Blank(s)	Blank(s)	Blank(s)	30	Blank(s)	Blank(s)	No radiation and/or cancer-directed surgery	None/Unknown	No/Unknown	Blank(s)	Blank(s)	Blank(s)	Blank(s)	Blank(s)	Miscellaneous Malignant Cancer	Dead (attributable to this cancer dx)	Alive or dead due to cancer	0122	Complete dates are available and there are more than 0 days of survival	Miscellaneous Malignant Cancer	Miscellaneous Neoplasms	Blank(s)	Dead	Blank(s)
65-69 years	Female	1993	Black	Rectum	Malignant	8240	C20.9-Rectum, NOS	209	Blank(s)	Blank(s)	Not a paired site	Positive histology	8240/3: Carcinoid tumor, NOS	8240/3: Carcinoid tumor, NOS	Blank(s)	Blank(s)	Blank(s)	Blank(s)	Blank(s)	Blank(s)	Blank(s)	No radiation and/or cancer-directed surgery	None/Unknown	No/Unknown	Blank(s)	Blank(s)	Blank(s)	Blank(s)	Blank(s)	Accidents and Adverse Effects	Alive or dead of other cause	Dead (attributable to causes other than this cancer dx)	0005	Complete dates are available and there are more than 0 days of survival	Accidents and Adverse Effects	Accidents and Adverse Effects	Blank(s)	Dead	Blank(s)
70-74 years	Male	2009	White	Pancreas	Malignant	8240	C25.2-Tail of pancreas	252	Blank(s)	Blank(s)	Not a paired site	Positive histology	8240/3: Carcinoid tumor, NOS	8240/3: Carcinoid tumor, NOS	Blank(s)	Blank(s)	Blank(s)	Blank(s)	30	None	None; diagnosed at autopsy	No radiation and/or cancer-directed surgery	None/Unknown	No/Unknown	031	NA	NA	NA	00	Diseases of Heart	Alive or dead of other cause	Dead (attributable to causes other than this cancer dx)	0142	Complete dates are available and there are more than 0 days of survival	Diseases of Heart	Other and unspecified disorders of the circulatory system	Other and unspecified disorders of the circulatory system	Dead	NA
75-79 years	Female	2011	White	Stomach	Malignant	8240	C16.9-Stomach, NOS	169	Blank(s)	Blank(s)	Not a paired site	Positive histology	8240/3: Carcinoid tumor, NOS	8240/3: Carcinoid tumor, NOS	UNK Stage	TX	N0	M0	26	None	None; diagnosed at autopsy	No radiation and/or cancer-directed surgery	None/Unknown	No/Unknown	999	NA	NA	NA	00	Diabetes Mellitus	Alive or dead of other cause	Dead (attributable to causes other than this cancer dx)	0024	Complete dates are available and there are more than 0 days of survival	Diabetes Mellitus	Diabetes Mellitus	Diabetes Mellitus	Dead	NA
60-64 years	Female	2008	White	Rectum	Malignant	8240	C20.9-Rectum, NOS	209	Blank(s)	Blank(s)	Not a paired site	Positive histology	8240/3: Carcinoid tumor, NOS	8240/3: Carcinoid tumor, NOS	Blank(s)	Blank(s)	Blank(s)	Blank(s)	26	None	None; diagnosed at autopsy	No radiation and/or cancer-directed surgery	None/Unknown	No/Unknown	005	NA	NA	NA	00	Alive	Alive or dead of other cause	Alive or dead due to cancer	0154	Complete dates are available and there are more than 0 days of survival	Alive	Alive	Alive	Alive	NA
65-69 years	Female	2014	White	Small Intestine	Malignant	8246	C17.0-Duodenum	170	Blank(s)	Blank(s)	Not a paired site	Positive histology	8246/3: Neuroendocrine carcinoma, NOS	8246/3: Neuroendocrine carcinoma, NOS	UNK Stage	TX	N0	M0	00	None	None; diagnosed at autopsy	No radiation and/or cancer-directed surgery	None/Unknown	No/Unknown	999	M0	N0	T1	00	Alive	Alive or dead of other cause	Alive or dead due to cancer	0079	Complete dates are available and there are more than 0 days of survival	Alive	Alive	Alive	Alive	I
55-59 years	Female	2011	Black	Pancreas	Malignant	8240	C25.1-Body of pancreas	251	Blank(s)	Blank(s)	Not a paired site	Positive exfoliative cytology, no positive histology	8240/3: Carcinoid tumor, NOS	8240/3: Carcinoid tumor, NOS	UNK Stage	TX	N0	M0	00	None	None; diagnosed at autopsy	No radiation and/or cancer-directed surgery	None/Unknown	No/Unknown	999	NA	NA	NA	00	Septicemia	Alive or dead of other cause	Dead (attributable to causes other than this cancer dx)	0055	Complete dates are available and there are more than 0 days of survival	Septicemia	Septicemia	Septicemia	Dead	NA
80-84 years	Female	1998	White	Pancreas	Malignant	8150	C25.0-Head of pancreas	250	Blank(s)	Blank(s)	Not a paired site	Positive histology	8150/3: Pancreatic endocrine tumor, malignant	8150/3: Pancreatic endocrine tumor, malignant	Blank(s)	Blank(s)	Blank(s)	Blank(s)	90	Blank(s)	Blank(s)	No radiation and/or cancer-directed surgery	None/Unknown	No/Unknown	Blank(s)	Blank(s)	Blank(s)	Blank(s)	Blank(s)	Pancreas	Dead (attributable to this cancer dx)	Alive or dead due to cancer	0039	Complete dates are available and there are more than 0 days of survival	Pancreas	Pancreas	Blank(s)	Dead	Blank(s)
75-79 years	Female	2002	White	Pancreas	Malignant	8246	C25.9-Pancreas, NOS	259	Blank(s)	Blank(s)	Not a paired site	Positive exfoliative cytology, no positive histology	8246/3: Neuroendocrine carcinoma, NOS	8246/3: Neuroendocrine carcinoma, NOS	Blank(s)	Blank(s)	Blank(s)	Blank(s)	00	Blank(s)	Blank(s)	No radiation and/or cancer-directed surgery	None/Unknown	No/Unknown	Blank(s)	Blank(s)	Blank(s)	Blank(s)	Blank(s)	Pancreas	Dead (attributable to this cancer dx)	Alive or dead due to cancer	0001	Complete dates are available and there are more than 0 days of survival	Pancreas	Pancreas	Pancreas	Dead	Blank(s)
80-84 years	Female	1997	White	Small Intestine	Malignant	8240	C17.2-Ileum	172	Blank(s)	Blank(s)	Not a paired site	Positive histology	8240/3: Carcinoid tumor, NOS	8240/3: Carcinoid tumor, NOS	Blank(s)	Blank(s)	Blank(s)	Blank(s)	Blank(s)	Blank(s)	Blank(s)	No radiation and/or cancer-directed surgery	None/Unknown	No/Unknown	Blank(s)	Blank(s)	Blank(s)	Blank(s)	Blank(s)	Diseases of Heart	Alive or dead of other cause	Dead (attributable to causes other than this cancer dx)	0041	Complete dates are available and there are more than 0 days of survival	Diseases of Heart	Ischemic heart disease	Blank(s)	Dead	Blank(s)
60-64 years	Female	1996	White	Appendix	Malignant	8244	C18.1-Appendix	181	Blank(s)	Blank(s)	Not a paired site	Positive histology	8244/3: Mixed adenoneuroendocrine carcinoma (ICD-O-3 update)	8244/3: Mixed adenoneuroendocrine carcinoma (ICD-O-3 update)	Blank(s)	Blank(s)	Blank(s)	Blank(s)	Blank(s)	Blank(s)	Blank(s)	No radiation and/or cancer-directed surgery	None/Unknown	Yes	Blank(s)	Blank(s)	Blank(s)	Blank(s)	Blank(s)	Alive	Alive or dead of other cause	Alive or dead due to cancer	0298	Complete dates are available and there are more than 0 days of survival	Alive	Alive	Blank(s)	Alive	Blank(s)
65-69 years	Male	2004	Asian or Pacific Islander	Pancreas	Malignant	8240	C25.9-Pancreas, NOS	259	Blank(s)	Blank(s)	Not a paired site	Positive histology	8240/3: Carcinoid tumor, NOS	8240/3: Carcinoid tumor, NOS	Blank(s)	Blank(s)	Blank(s)	Blank(s)	00	None	None; diagnosed at autopsy	No radiation and/or cancer-directed surgery	None/Unknown	Yes	999	NA	NA	NA	60	Miscellaneous Malignant Cancer	Dead (attributable to this cancer dx)	Alive or dead due to cancer	0139	Complete dates are available and there are more than 0 days of survival	Miscellaneous Malignant Cancer	Miscellaneous Neoplasms	Miscellaneous Neoplasms	Dead	NA
75-79 years	Female	2007	Asian or Pacific Islander	Rectum	Malignant	8246	C20.9-Rectum, NOS	209	Blank(s)	Blank(s)	Not a paired site	Positive histology	8246/3: Neuroendocrine carcinoma, NOS	8246/3: Neuroendocrine carcinoma, NOS	Blank(s)	Blank(s)	Blank(s)	Blank(s)	50	4 or more regional lymph nodes removed	None; diagnosed at autopsy	No radiation and/or cancer-directed surgery	None/Unknown	No/Unknown	040	M0	N0	T2	00	Rectum and Rectosigmoid Junction	Dead (attributable to this cancer dx)	Alive or dead due to cancer	0053	Complete dates are available and there are more than 0 days of survival	Rectum and Rectosigmoid Junction	Colon And Rectum (Excluding Appendix)	Colon And Rectum (Excluding Appendix)	Dead	I
60-64 years	Male	2012	White	Pancreas	Malignant	8246	C25.9-Pancreas, NOS	259	Blank(s)	Blank(s)	Not a paired site	Positive histology	8246/3: Neuroendocrine carcinoma, NOS	8246/3: Neuroendocrine carcinoma, NOS	IV	TX	N1	M1	00	None	None; diagnosed at autopsy	No radiation and/or cancer-directed surgery	None/Unknown	No/Unknown	999	M1	N1	TX	40	Pancreas	Dead (attributable to this cancer dx)	Alive or dead due to cancer	0041	Complete dates are available and there are more than 0 days of survival	Pancreas	Pancreas	Pancreas	Dead	IV
75-79 years	Female	2005	White	Cecum	Malignant	8240	C18.0-Cecum	180	Blank(s)	Blank(s)	Not a paired site	Positive histology	8240/3: Carcinoid tumor, NOS	8240/3: Carcinoid tumor, NOS	Blank(s)	Blank(s)	Blank(s)	Blank(s)	30	4 or more regional lymph nodes removed	None; diagnosed at autopsy	No radiation and/or cancer-directed surgery	None/Unknown	No/Unknown	053	NA	NA	NA	40	Alive	Alive or dead of other cause	Alive or dead due to cancer	0173	Complete dates are available and there are more than 0 days of survival	Alive	Alive	Alive	Alive	NA
70-74 years	Male	2010	Asian or Pacific Islander	Rectum	Malignant	8240	C20.9-Rectum, NOS	209	Blank(s)	Blank(s)	Not a paired site	Positive histology	8240/3: Carcinoid tumor, NOS	8240/3: Carcinoid tumor, NOS	I	T1a	N0	M0	27	None	None; diagnosed at autopsy	No radiation and/or cancer-directed surgery	None/Unknown	No/Unknown	001	NA	NA	NA	00	Alive	Alive or dead of other cause	Alive or dead due to cancer	0123	Complete dates are available and there are more than 0 days of survival	Alive	Alive	Alive	Alive	NA
70-74 years	Male	1992	White	Pancreas	Malignant	8150	C25.9-Pancreas, NOS	259	Blank(s)	Blank(s)	Not a paired site	Positive exfoliative cytology, no positive histology	8150/3: Pancreatic endocrine tumor, malignant	8150/3: Pancreatic endocrine tumor, malignant	Blank(s)	Blank(s)	Blank(s)	Blank(s)	Blank(s)	Blank(s)	Blank(s)	No radiation and/or cancer-directed surgery	None/Unknown	Yes	Blank(s)	Blank(s)	Blank(s)	Blank(s)	Blank(s)	Pancreas	Dead (attributable to this cancer dx)	Alive or dead due to cancer	0003	Complete dates are available and there are more than 0 days of survival	Pancreas	Pancreas	Blank(s)	Dead	Blank(s)
75-79 years	Female	1998	White	Small Intestine	Malignant	8240	C17.2-Ileum	172	Blank(s)	Blank(s)	Not a paired site	Positive histology	8240/3: Carcinoid tumor, NOS	8240/3: Carcinoid tumor, NOS	Blank(s)	Blank(s)	Blank(s)	Blank(s)	30	Blank(s)	Blank(s)	No radiation and/or cancer-directed surgery	None/Unknown	No/Unknown	Blank(s)	Blank(s)	Blank(s)	Blank(s)	Blank(s)	Alzheimers (ICD-9 and 10 only)	Alive or dead of other cause	Dead (attributable to causes other than this cancer dx)	0083	Complete dates are available and there are more than 0 days of survival	Alzheimers (ICD-9 and 10 only)	Alzheimer's (ICD-9 and ICD-10 only)	Blank(s)	Dead	Blank(s)
70-74 years	Female	1994	Black	Rectum	Malignant	8240	C20.9-Rectum, NOS	209	Blank(s)	Blank(s)	Not a paired site	Positive histology	8240/3: Carcinoid tumor, NOS	8240/3: Carcinoid tumor, NOS	Blank(s)	Blank(s)	Blank(s)	Blank(s)	Blank(s)	Blank(s)	Blank(s)	No radiation and/or cancer-directed surgery	None/Unknown	No/Unknown	Blank(s)	Blank(s)	Blank(s)	Blank(s)	Blank(s)	Kidney and Renal Pelvis	Alive or dead of other cause	Dead (attributable to causes other than this cancer dx)	0133	Complete dates are available and there are more than 0 days of survival	Kidney and Renal Pelvis	Kidney Parenchyma	Blank(s)	Dead	Blank(s)
55-59 years	Female	2016	Black	Pancreas	Malignant	8246	C25.2-Tail of pancreas	252	Blank(s)	Blank(s)	Not a paired site	Positive exfoliative cytology, no positive histology	8246/3: Neuroendocrine carcinoma, NOS	8246/3: Neuroendocrine carcinoma, NOS	Blank(s)	Blank(s)	Blank(s)	Blank(s)	00	None	None; diagnosed at autopsy	No radiation and/or cancer-directed surgery	None/Unknown	No/Unknown	Blank(s)	Blank(s)	Blank(s)	Blank(s)	Blank(s)	Alive	Alive or dead of other cause	Alive or dead due to cancer	0048	Complete dates are available and there are more than 0 days of survival	Alive	Alive	Alive	Alive	Blank(s)
70-74 years	Female	2019	White	Appendix	Malignant	8240	C18.1-Appendix	181	9	A	Not a paired site	Positive histology	8240/3: Carcinoid tumor, NOS	8240/3: Carcinoid tumor, NOS	Blank(s)	Blank(s)	Blank(s)	Blank(s)	30	None	None; diagnosed at autopsy	No radiation and/or cancer-directed surgery	None/Unknown	No/Unknown	Blank(s)	Blank(s)	Blank(s)	Blank(s)	Blank(s)	Alive	Alive or dead of other cause	Alive or dead due to cancer	0019	Complete dates are available and there are more than 0 days of survival	Alive	Alive	Alive	Alive	Blank(s)
80-84 years	Male	2012	Black	Small Intestine	Malignant	8246	C17.9-Small intestine, NOS	179	Blank(s)	Blank(s)	Not a paired site	Positive histology	8246/3: Neuroendocrine carcinoma, NOS	8246/3: Neuroendocrine carcinoma, NOS	IIIB	T3	N1	M0	30	1 to 3 regional lymph nodes removed	None; diagnosed at autopsy	No radiation and/or cancer-directed surgery	None/Unknown	Yes	015	MX	N1	T3	99	Small Intestine	Dead (attributable to this cancer dx)	Alive or dead due to cancer	0082	Complete dates are available and there are more than 0 days of survival	Small Intestine	Small Intestine	Small Intestine	Dead	UNK Stage
85+ years	Female	2009	White	Rectum	Malignant	8246	C20.9-Rectum, NOS	209	Blank(s)	Blank(s)	Not a paired site	Positive histology	8246/3: Neuroendocrine carcinoma, NOS	8246/3: Neuroendocrine carcinoma, NOS	Blank(s)	Blank(s)	Blank(s)	Blank(s)	50	4 or more regional lymph nodes removed	None; diagnosed at autopsy	No radiation and/or cancer-directed surgery	None/Unknown	Yes	125	M0	N1	T1	00	Rectum and Rectosigmoid Junction	Dead (attributable to this cancer dx)	Alive or dead due to cancer	0006	Complete dates are available and there are more than 0 days of survival	Rectum and Rectosigmoid Junction	Colon And Rectum (Excluding Appendix)	Colon And Rectum (Excluding Appendix)	Dead	IIIA
80-84 years	Female	2017	White	Small Intestine	Malignant	8240	C17.9-Small intestine, NOS	179	Blank(s)	Blank(s)	Not a paired site	Positive histology	8240/3: Carcinoid tumor, NOS	8240/3: Carcinoid tumor, NOS	Blank(s)	Blank(s)	Blank(s)	Blank(s)	30	1 to 3 regional lymph nodes removed	None; diagnosed at autopsy	No radiation and/or cancer-directed surgery	None/Unknown	No/Unknown	Blank(s)	Blank(s)	Blank(s)	Blank(s)	Blank(s)	Alive	Alive or dead of other cause	Alive or dead due to cancer	0047	Complete dates are available and there are more than 0 days of survival	Alive	Alive	Alive	Alive	Blank(s)
75-79 years	Female	2016	Asian or Pacific Islander	Pancreas	Malignant	8246	C25.2-Tail of pancreas	252	Blank(s)	Blank(s)	Not a paired site	Positive exfoliative cytology, no positive histology	8246/3: Neuroendocrine carcinoma, NOS	8246/3: Neuroendocrine carcinoma, NOS	Blank(s)	Blank(s)	Blank(s)	Blank(s)	00	None	None; diagnosed at autopsy	No radiation and/or cancer-directed surgery	None/Unknown	No/Unknown	Blank(s)	Blank(s)	Blank(s)	Blank(s)	Blank(s)	Alive	Alive or dead of other cause	Alive or dead due to cancer	0059	Complete dates are available and there are more than 0 days of survival	Alive	Alive	Alive	Alive	Blank(s)
80-84 years	Female	2005	White	Small Intestine	Malignant	8240	C17.9-Small intestine, NOS	179	Blank(s)	Blank(s)	Not a paired site	Positive histology	8240/3: Carcinoid tumor, NOS	8240/3: Carcinoid tumor, NOS	Blank(s)	Blank(s)	Blank(s)	Blank(s)	30	None	None; diagnosed at autopsy	No radiation and/or cancer-directed surgery	None/Unknown	Yes	999	NA	NA	NA	50	Miscellaneous Malignant Cancer	Alive or dead of other cause	Dead (attributable to causes other than this cancer dx)	0031	Incomplete dates are available and there cannot be zero days of follow-up	Miscellaneous Malignant Cancer	Miscellaneous Neoplasms	Miscellaneous Neoplasms	Dead	NA
55-59 years	Female	2010	Asian or Pacific Islander	Rectum	Malignant	8240	C20.9-Rectum, NOS	209	Blank(s)	Blank(s)	Not a paired site	Positive histology	8240/3: Carcinoid tumor, NOS	8240/3: Carcinoid tumor, NOS	UNK Stage	TX	N0	M0	00	None	None; diagnosed at autopsy	No radiation and/or cancer-directed surgery	None/Unknown	No/Unknown	999	NA	NA	NA	00	Alive	Alive or dead of other cause	Alive or dead due to cancer	0125	Incomplete dates are available and there cannot be zero days of follow-up	Alive	Alive	Alive	Alive	NA
50-54 years	Female	2000	Asian or Pacific Islander	Rectum	Malignant	8240	C20.9-Rectum, NOS	209	Blank(s)	Blank(s)	Not a paired site	Positive histology	8240/3: Carcinoid tumor, NOS	8240/3: Carcinoid tumor, NOS	Blank(s)	Blank(s)	Blank(s)	Blank(s)	00	Blank(s)	Blank(s)	No radiation and/or cancer-directed surgery	None/Unknown	No/Unknown	Blank(s)	Blank(s)	Blank(s)	Blank(s)	Blank(s)	Alive	Alive or dead of other cause	Alive or dead due to cancer	0250	Complete dates are available and there are more than 0 days of survival	Alive	Alive	Alive	Alive	Blank(s)
70-74 years	Female	2010	White	Small Intestine	Malignant	8246	C17.2-Ileum	172	Blank(s)	Blank(s)	Not a paired site	Positive histology	8246/3: Neuroendocrine carcinoma, NOS	8246/3: Neuroendocrine carcinoma, NOS	IIIB	T2	N1	M0	30	4 or more regional lymph nodes removed	None; diagnosed at autopsy	No radiation and/or cancer-directed surgery	None/Unknown	No/Unknown	020	M0	N1	T1	00	Alive	Alive or dead of other cause	Alive or dead due to cancer	0127	Complete dates are available and there are more than 0 days of survival	Alive	Alive	Alive	Alive	III
60-64 years	Male	1994	White	Small Intestine	Malignant	8240	C17.9-Small intestine, NOS	179	Blank(s)	Blank(s)	Not a paired site	Positive histology	8240/3: Carcinoid tumor, NOS	8240/3: Carcinoid tumor, NOS	Blank(s)	Blank(s)	Blank(s)	Blank(s)	Blank(s)	Blank(s)	Blank(s)	No radiation and/or cancer-directed surgery	None/Unknown	No/Unknown	Blank(s)	Blank(s)	Blank(s)	Blank(s)	Blank(s)	Other Cause of Death	Alive or dead of other cause	Dead (attributable to causes other than this cancer dx)	0225	Complete dates are available and there are more than 0 days of survival	Other Cause of Death	Other COD	Blank(s)	Dead	Blank(s)
50-54 years	Male	1992	Asian or Pacific Islander	Rectum	Malignant	8240	C20.9-Rectum, NOS	209	Blank(s)	Blank(s)	Not a paired site	Positive histology	8240/3: Carcinoid tumor, NOS	8240/3: Carcinoid tumor, NOS	Blank(s)	Blank(s)	Blank(s)	Blank(s)	Blank(s)	Blank(s)	Blank(s)	No radiation and/or cancer-directed surgery	None/Unknown	No/Unknown	Blank(s)	Blank(s)	Blank(s)	Blank(s)	Blank(s)	Alive	Alive or dead of other cause	Alive or dead due to cancer	0336	Complete dates are available and there are more than 0 days of survival	Alive	Alive	Blank(s)	Alive	Blank(s)
80-84 years	Female	2012	Asian or Pacific Islander	Pancreas	Malignant	8246	C25.1-Body of pancreas	251	Blank(s)	Blank(s)	Not a paired site	Positive exfoliative cytology, no positive histology	8246/3: Neuroendocrine carcinoma, NOS	8246/3: Neuroendocrine carcinoma, NOS	IA	T1	N0	M0	00	None	None; diagnosed at autopsy	No radiation and/or cancer-directed surgery	None/Unknown	No/Unknown	011	M0	N0	T1	00	Alive	Alive or dead of other cause	Alive or dead due to cancer	0105	Complete dates are available and there are more than 0 days of survival	Alive	Alive	Alive	Alive	IA
80-84 years	Female	2000	White	Small Intestine	Malignant	8240	C17.9-Small intestine, NOS	179	Blank(s)	Blank(s)	Not a paired site	Positive histology	8240/3: Carcinoid tumor, NOS	8240/3: Carcinoid tumor, NOS	Blank(s)	Blank(s)	Blank(s)	Blank(s)	30	Blank(s)	Blank(s)	No radiation and/or cancer-directed surgery	None/Unknown	No/Unknown	Blank(s)	Blank(s)	Blank(s)	Blank(s)	Blank(s)	Small Intestine	Dead (attributable to this cancer dx)	Alive or dead due to cancer	0001	Complete dates are available and there are more than 0 days of survival	Small Intestine	Small Intestine	Small Intestine	Dead	Blank(s)
55-59 years	Female	2013	White	Pancreas	Malignant	8246	C25.2-Tail of pancreas	252	Blank(s)	Blank(s)	Not a paired site	Positive histology	8246/3: Neuroendocrine carcinoma, NOS	8246/3: Neuroendocrine carcinoma, NOS	IA	T1	N0	M0	36	1 to 3 regional lymph nodes removed	None; diagnosed at autopsy	No radiation and/or cancer-directed surgery	None/Unknown	No/Unknown	008	M0	N0	T1	00	Alive	Alive or dead of other cause	Alive or dead due to cancer	0092	Complete dates are available and there are more than 0 days of survival	Alive	Alive	Alive	Alive	IA
85+ years	Female	1995	White	Small Intestine	Malignant	8240	C17.2-Ileum	172	Blank(s)	Blank(s)	Not a paired site	Positive histology	8240/3: Carcinoid tumor, NOS	8240/3: Carcinoid tumor, NOS	Blank(s)	Blank(s)	Blank(s)	Blank(s)	Blank(s)	Blank(s)	Blank(s)	No radiation and/or cancer-directed surgery	None/Unknown	No/Unknown	Blank(s)	Blank(s)	Blank(s)	Blank(s)	Blank(s)	Cerebrovascular Diseases	Alive or dead of other cause	Dead (attributable to causes other than this cancer dx)	0049	Complete dates are available and there are more than 0 days of survival	Cerebrovascular Diseases	Cerebrovascular diseases	Blank(s)	Dead	Blank(s)
65-69 years	Male	2002	White	Appendix	Malignant	8243	C18.1-Appendix	181	Blank(s)	Blank(s)	Not a paired site	Positive histology	8243/3: Goblet cell carcinoid	8243/3: Goblet cell carcinoid	Blank(s)	Blank(s)	Blank(s)	Blank(s)	00	Blank(s)	Blank(s)	No radiation and/or cancer-directed surgery	None/Unknown	No/Unknown	Blank(s)	Blank(s)	Blank(s)	Blank(s)	Blank(s)	Miscellaneous Malignant Cancer	Alive or dead of other cause	Dead (attributable to causes other than this cancer dx)	0070	Complete dates are available and there are more than 0 days of survival	Miscellaneous Malignant Cancer	Miscellaneous Neoplasms	Miscellaneous Neoplasms	Dead	Blank(s)
75-79 years	Female	2019	White	Small Intestine	Malignant	8240	C17.2-Ileum	172	1	2	Not a paired site	Positive histology	8240/3: Carcinoid tumor, NOS	8240/3: Carcinoid tumor, NOS	Blank(s)	Blank(s)	Blank(s)	Blank(s)	60	4 or more regional lymph nodes removed	Non-primary surgical procedure to other regional sites	No radiation and/or cancer-directed surgery	None/Unknown	No/Unknown	Blank(s)	Blank(s)	Blank(s)	Blank(s)	Blank(s)	Alive	Alive or dead of other cause	Alive or dead due to cancer	0015	Complete dates are available and there are more than 0 days of survival	Alive	Alive	Alive	Alive	Blank(s)
75-79 years	Female	1992	White	Small Intestine	Malignant	8240	C17.9-Small intestine, NOS	179	Blank(s)	Blank(s)	Not a paired site	Positive histology	8240/3: Carcinoid tumor, NOS	8240/3: Carcinoid tumor, NOS	Blank(s)	Blank(s)	Blank(s)	Blank(s)	Blank(s)	Blank(s)	Blank(s)	No radiation and/or cancer-directed surgery	None/Unknown	No/Unknown	Blank(s)	Blank(s)	Blank(s)	Blank(s)	Blank(s)	Chronic Obstructive Pulmonary Disease and Allied Cond	Alive or dead of other cause	Dead (attributable to causes other than this cancer dx)	0014	Complete dates are available and there are more than 0 days of survival	Chronic Obstructive Pulmonary Disease and Allied Cond	Chronic Obstructive Pulmonary Disease and Allied Conditions	Blank(s)	Dead	Blank(s)
70-74 years	Male	1993	White	Stomach	Malignant	8240	C16.5-Lesser curvature of stomach NOS	165	Blank(s)	Blank(s)	Not a paired site	Positive histology	8240/3: Carcinoid tumor, NOS	8240/3: Carcinoid tumor, NOS	Blank(s)	Blank(s)	Blank(s)	Blank(s)	Blank(s)	Blank(s)	Blank(s)	No radiation and/or cancer-directed surgery	None/Unknown	No/Unknown	Blank(s)	Blank(s)	Blank(s)	Blank(s)	Blank(s)	Lung and Bronchus	Alive or dead of other cause	Dead (attributable to causes other than this cancer dx)	0034	Complete dates are available and there are more than 0 days of survival	Lung and Bronchus	Lung And Bronchus	Blank(s)	Dead	Blank(s)
70-74 years	Female	2005	White	Small Intestine	Malignant	8240	C17.2-Ileum	172	Blank(s)	Blank(s)	Not a paired site	Positive histology	8240/3: Carcinoid tumor, NOS	8240/3: Carcinoid tumor, NOS	Blank(s)	Blank(s)	Blank(s)	Blank(s)	60	4 or more regional lymph nodes removed	None; diagnosed at autopsy	No radiation and/or cancer-directed surgery	None/Unknown	No/Unknown	030	NA	NA	NA	40	Miscellaneous Malignant Cancer	Dead (attributable to this cancer dx)	Alive or dead due to cancer	0051	Complete dates are available and there are more than 0 days of survival	Miscellaneous Malignant Cancer	Miscellaneous Neoplasms	Miscellaneous Neoplasms	Dead	NA
85+ years	Male	2005	White	Rectum	Malignant	8246	C20.9-Rectum, NOS	209	Blank(s)	Blank(s)	Not a paired site	Positive histology	8246/3: Neuroendocrine carcinoma, NOS	8246/3: Neuroendocrine carcinoma, NOS	Blank(s)	Blank(s)	Blank(s)	Blank(s)	00	None	None; diagnosed at autopsy	No radiation and/or cancer-directed surgery	None/Unknown	No/Unknown	999	M1	N1	T4	50	Prostate	Alive or dead of other cause	Dead (attributable to causes other than this cancer dx)	0003	Complete dates are available and there are more than 0 days of survival	Prostate	Prostate	Prostate	Dead	IV
65-69 years	Female	2003	Black	Rectum	Malignant	8240	C20.9-Rectum, NOS	209	Blank(s)	Blank(s)	Not a paired site	Positive histology	8240/3: Carcinoid tumor, NOS	8240/3: Carcinoid tumor, NOS	Blank(s)	Blank(s)	Blank(s)	Blank(s)	27	None	None; diagnosed at autopsy	No radiation and/or cancer-directed surgery	None/Unknown	No/Unknown	Blank(s)	Blank(s)	Blank(s)	Blank(s)	Blank(s)	Chronic Obstructive Pulmonary Disease and Allied Cond	Alive or dead of other cause	Dead (attributable to causes other than this cancer dx)	0046	Complete dates are available and there are more than 0 days of survival	Chronic Obstructive Pulmonary Disease and Allied Cond	Chronic Obstructive Pulmonary Disease and Allied Conditions	Chronic Obstructive Pulmonary Disease and Allied Conditions	Dead	Blank(s)
55-59 years	Female	2011	White	Rectum	Malignant	8240	C20.9-Rectum, NOS	209	Blank(s)	Blank(s)	Not a paired site	Positive histology	8240/3: Carcinoid tumor, NOS	8240/3: Carcinoid tumor, NOS	I	T1a	N0	M0	27	None	None; diagnosed at autopsy	No radiation and/or cancer-directed surgery	None/Unknown	No/Unknown	008	NA	NA	NA	00	Alive	Alive or dead of other cause	Alive or dead due to cancer	0112	Complete dates are available and there are more than 0 days of survival	Alive	Alive	Alive	Alive	NA
55-59 years	Female	2011	White	Appendix	Malignant	8240	C18.1-Appendix	181	Blank(s)	Blank(s)	Not a paired site	Positive histology	8240/3: Carcinoid tumor, NOS	8240/3: Carcinoid tumor, NOS	I	T1a	N0	M0	30	None	None; diagnosed at autopsy	No radiation and/or cancer-directed surgery	None/Unknown	No/Unknown	003	NA	NA	NA	00	Corpus Uteri	Alive or dead of other cause	Dead (attributable to causes other than this cancer dx)	0014	Complete dates are available and there are more than 0 days of survival	Corpus Uteri	Corpus	Corpus	Dead	NA
70-74 years	Male	2009	Black	Small Intestine	Malignant	8240	C17.0-Duodenum	170	Blank(s)	Blank(s)	Not a paired site	Positive histology	8240/3: Carcinoid tumor, NOS	8240/3: Carcinoid tumor, NOS	Blank(s)	Blank(s)	Blank(s)	Blank(s)	00	None	None; diagnosed at autopsy	No radiation and/or cancer-directed surgery	None/Unknown	No/Unknown	009	NA	NA	NA	00	Alive	Alive or dead of other cause	Alive or dead due to cancer	0143	Complete dates are available and there are more than 0 days of survival	Alive	Alive	Alive	Alive	NA
50-54 years	Female	2008	White	Rectum	Malignant	8240	C20.9-Rectum, NOS	209	Blank(s)	Blank(s)	Not a paired site	Positive histology	8240/3: Carcinoid tumor, NOS	8240/3: Carcinoid tumor, NOS	Blank(s)	Blank(s)	Blank(s)	Blank(s)	00	None	None; diagnosed at autopsy	No radiation and/or cancer-directed surgery	None/Unknown	No/Unknown	999	NA	NA	NA	00	Alive	Alive or dead of other cause	Alive or dead due to cancer	0144	Complete dates are available and there are more than 0 days of survival	Alive	Alive	Alive	Alive	NA
85+ years	Male	1992	White	Cecum	Malignant	8240	C18.0-Cecum	180	Blank(s)	Blank(s)	Not a paired site	Positive histology	8240/3: Carcinoid tumor, NOS	8240/3: Carcinoid tumor, NOS	Blank(s)	Blank(s)	Blank(s)	Blank(s)	Blank(s)	Blank(s)	Blank(s)	No radiation and/or cancer-directed surgery	None/Unknown	No/Unknown	Blank(s)	Blank(s)	Blank(s)	Blank(s)	Blank(s)	Septicemia	Alive or dead of other cause	Dead (attributable to causes other than this cancer dx)	0003	Complete dates are available and there are more than 0 days of survival	Septicemia	Septicemia	Blank(s)	Dead	Blank(s)
75-79 years	Male	1998	White	Pancreas	Malignant	8246	C25.2-Tail of pancreas	252	Blank(s)	Blank(s)	Not a paired site	Positive histology	8246/3: Neuroendocrine carcinoma, NOS	8246/3: Neuroendocrine carcinoma, NOS	Blank(s)	Blank(s)	Blank(s)	Blank(s)	30	Blank(s)	Blank(s)	No radiation and/or cancer-directed surgery	None/Unknown	No/Unknown	Blank(s)	Blank(s)	Blank(s)	Blank(s)	Blank(s)	Diseases of Heart	Alive or dead of other cause	Dead (attributable to causes other than this cancer dx)	0005	Complete dates are available and there are more than 0 days of survival	Diseases of Heart	Ischemic heart disease	Blank(s)	Dead	Blank(s)
85+ years	Female	1995	White	Small Intestine	Malignant	8240	C17.0-Duodenum	170	Blank(s)	Blank(s)	Not a paired site	Positive histology	8240/3: Carcinoid tumor, NOS	8240/3: Carcinoid tumor, NOS	Blank(s)	Blank(s)	Blank(s)	Blank(s)	Blank(s)	Blank(s)	Blank(s)	No radiation and/or cancer-directed surgery	None/Unknown	No/Unknown	Blank(s)	Blank(s)	Blank(s)	Blank(s)	Blank(s)	Nephritis, Nephrotic Syndrome and Nephrosis	Alive or dead of other cause	Dead (attributable to causes other than this cancer dx)	0088	Complete dates are available and there are more than 0 days of survival	Nephritis, Nephrotic Syndrome and Nephrosis	Nephritis, Nephrotic Syndrome and Nephrosis	Blank(s)	Dead	Blank(s)
65-69 years	Female	1998	Black	Stomach	Malignant	8240	C16.1-Fundus of stomach	161	Blank(s)	Blank(s)	Not a paired site	Positive histology	8240/3: Carcinoid tumor, NOS	8240/3: Carcinoid tumor, NOS	Blank(s)	Blank(s)	Blank(s)	Blank(s)	33	Blank(s)	Blank(s)	No radiation and/or cancer-directed surgery	None/Unknown	No/Unknown	Blank(s)	Blank(s)	Blank(s)	Blank(s)	Blank(s)	Diseases of Heart	Alive or dead of other cause	Dead (attributable to causes other than this cancer dx)	0029	Complete dates are available and there are more than 0 days of survival	Diseases of Heart	Hypertensive disease	Blank(s)	Dead	Blank(s)
55-59 years	Female	2007	White	Pancreas	Malignant	8246	C25.2-Tail of pancreas	252	Blank(s)	Blank(s)	Not a paired site	Positive histology	8246/3: Neuroendocrine carcinoma, NOS	8246/3: Neuroendocrine carcinoma, NOS	Blank(s)	Blank(s)	Blank(s)	Blank(s)	30	Number of regional lymph nodes removed unknown	None; diagnosed at autopsy	No radiation and/or cancer-directed surgery	None/Unknown	No/Unknown	014	M0	N0	T1	00	Diseases of Heart	Alive or dead of other cause	Dead (attributable to causes other than this cancer dx)	0074	Complete dates are available and there are more than 0 days of survival	Diseases of Heart	Pulmonary heart disease and diseases of pulmonary circulation	Pulmonary heart disease and diseases of pulmonary circulation	Dead	IA
75-79 years	Female	2018	Black	Pancreas	Malignant	8246	C25.9-Pancreas, NOS	259	3	9	Not a paired site	Positive histology	8246/3: Neuroendocrine carcinoma, NOS	8246/3: Neuroendocrine carcinoma, NOS	Blank(s)	Blank(s)	Blank(s)	Blank(s)	00	None	None; diagnosed at autopsy	No radiation and/or cancer-directed surgery	None/Unknown	No/Unknown	Blank(s)	Blank(s)	Blank(s)	Blank(s)	Blank(s)	Breast	Alive or dead of other cause	Dead (attributable to causes other than this cancer dx)	0001	Complete dates are available and there are more than 0 days of survival	Breast	Breast	Breast	Dead	Blank(s)
80-84 years	Male	2020	Unknown	Pancreas	Malignant	8240	C25.1-Body of pancreas	251	1	9	Not a paired site	Positive exfoliative cytology, no positive histology	8240/3: Carcinoid tumor, NOS	8240/3: Carcinoid tumor, NOS	Blank(s)	Blank(s)	Blank(s)	Blank(s)	00	None	None; diagnosed at autopsy	No radiation and/or cancer-directed surgery	None/Unknown	No/Unknown	Blank(s)	Blank(s)	Blank(s)	Blank(s)	Blank(s)	Alive	Alive or dead of other cause	Alive or dead due to cancer	0010	Complete dates are available and there are more than 0 days of survival	Alive	Alive	Alive	Alive	Blank(s)
80-84 years	Male	2007	White	Small Intestine	Malignant	8240	C17.9-Small intestine, NOS	179	Blank(s)	Blank(s)	Not a paired site	Positive histology	8240/3: Carcinoid tumor, NOS	8240/3: Carcinoid tumor, NOS	Blank(s)	Blank(s)	Blank(s)	Blank(s)	30	None	None; diagnosed at autopsy	No radiation and/or cancer-directed surgery	None/Unknown	No/Unknown	022	NA	NA	NA	00	Cerebrovascular Diseases	Alive or dead of other cause	Dead (attributable to causes other than this cancer dx)	0138	Complete dates are available and there are more than 0 days of survival	Cerebrovascular Diseases	Cerebrovascular diseases	Cerebrovascular diseases	Dead	NA
75-79 years	Female	2018	White	Small Intestine	Malignant	8240	C17.1-Jejunum	171	A	1	Not a paired site	Positive histology	8240/3: Carcinoid tumor, NOS	8240/3: Carcinoid tumor, NOS	Blank(s)	Blank(s)	Blank(s)	Blank(s)	30	4 or more regional lymph nodes removed	Non-primary surgical procedure to other regional sites	No radiation and/or cancer-directed surgery	None/Unknown	No/Unknown	Blank(s)	Blank(s)	Blank(s)	Blank(s)	Blank(s)	Alive	Alive or dead of other cause	Alive or dead due to cancer	0024	Complete dates are available and there are more than 0 days of survival	Alive	Alive	Alive	Alive	Blank(s)
80-84 years	Male	2004	White	Small Intestine	Malignant	8240	C17.9-Small intestine, NOS	179	Blank(s)	Blank(s)	Not a paired site	Positive histology	8240/3: Carcinoid tumor, NOS	8240/3: Carcinoid tumor, NOS	Blank(s)	Blank(s)	Blank(s)	Blank(s)	20	None	None; diagnosed at autopsy	No radiation and/or cancer-directed surgery	None/Unknown	No/Unknown	005	NA	NA	NA	00	Non-Melanoma Skin	Alive or dead of other cause	Dead (attributable to causes other than this cancer dx)	0116	Complete dates are available and there are more than 0 days of survival	Non-Melanoma Skin	Other Non-Epithelial Skin	Other Non-Epithelial Skin	Dead	NA
70-74 years	Male	2000	White	Stomach	Malignant	8246	C16.9-Stomach, NOS	169	Blank(s)	Blank(s)	Not a paired site	Positive histology	8246/3: Neuroendocrine carcinoma, NOS	8246/3: Neuroendocrine carcinoma, NOS	Blank(s)	Blank(s)	Blank(s)	Blank(s)	32	Blank(s)	Blank(s)	No radiation and/or cancer-directed surgery	None/Unknown	No/Unknown	Blank(s)	Blank(s)	Blank(s)	Blank(s)	Blank(s)	Lung and Bronchus	Alive or dead of other cause	Dead (attributable to causes other than this cancer dx)	0027	Complete dates are available and there are more than 0 days of survival	Lung and Bronchus	Lung And Bronchus	Lung And Bronchus	Dead	Blank(s)
60-64 years	Male	1999	White	Small Intestine	Malignant	8240	C17.2-Ileum	172	Blank(s)	Blank(s)	Not a paired site	Positive histology	8240/3: Carcinoid tumor, NOS	8240/3: Carcinoid tumor, NOS	Blank(s)	Blank(s)	Blank(s)	Blank(s)	20	Blank(s)	Blank(s)	No radiation and/or cancer-directed surgery	None/Unknown	No/Unknown	Blank(s)	Blank(s)	Blank(s)	Blank(s)	Blank(s)	Alive	Alive or dead of other cause	Alive or dead due to cancer	0255	Complete dates are available and there are more than 0 days of survival	Alive	Alive	Alive	Alive	Blank(s)
70-74 years	Female	1995	White	Transverse Colon	Malignant	8246	C18.4-Transverse colon	184	Blank(s)	Blank(s)	Not a paired site	Positive histology	8246/3: Neuroendocrine carcinoma, NOS	8246/3: Neuroendocrine carcinoma, NOS	Blank(s)	Blank(s)	Blank(s)	Blank(s)	Blank(s)	Blank(s)	Blank(s)	No radiation and/or cancer-directed surgery	None/Unknown	Yes	Blank(s)	Blank(s)	Blank(s)	Blank(s)	Blank(s)	Miscellaneous Malignant Cancer	Dead (attributable to this cancer dx)	Alive or dead due to cancer	0012	Complete dates are available and there are more than 0 days of survival	Miscellaneous Malignant Cancer	Miscellaneous Neoplasms	Blank(s)	Dead	Blank(s)
80-84 years	Female	1999	White	Cecum	Malignant	8246	C18.0-Cecum	180	Blank(s)	Blank(s)	Not a paired site	Positive histology	8246/3: Neuroendocrine carcinoma, NOS	8246/3: Neuroendocrine carcinoma, NOS	Blank(s)	Blank(s)	Blank(s)	Blank(s)	40	Blank(s)	Blank(s)	No radiation and/or cancer-directed surgery	None/Unknown	No/Unknown	Blank(s)	Blank(s)	Blank(s)	Blank(s)	Blank(s)	Diseases of Heart	Alive or dead of other cause	Dead (attributable to causes other than this cancer dx)	0122	Complete dates are available and there are more than 0 days of survival	Diseases of Heart	Ischemic heart disease	Ischemic heart disease	Dead	Blank(s)
50-54 years	Female	2010	White	Rectum	Malignant	8240	C20.9-Rectum, NOS	209	Blank(s)	Blank(s)	Not a paired site	Positive histology	8240/3: Carcinoid tumor, NOS	8240/3: Carcinoid tumor, NOS	UNK Stage	TX	N0	M0	00	None	None; diagnosed at autopsy	No radiation and/or cancer-directed surgery	None/Unknown	No/Unknown	999	NA	NA	NA	00	Alive	Alive or dead of other cause	Alive or dead due to cancer	0017	Complete dates are available and there are more than 0 days of survival	Alive	Alive	Alive	Alive	NA
70-74 years	Female	1994	White	Pancreas	Malignant	8150	C25.0-Head of pancreas	250	Blank(s)	Blank(s)	Not a paired site	Positive histology	8150/3: Pancreatic endocrine tumor, malignant	8150/3: Pancreatic endocrine tumor, malignant	Blank(s)	Blank(s)	Blank(s)	Blank(s)	Blank(s)	Blank(s)	Blank(s)	No radiation and/or cancer-directed surgery	None/Unknown	No/Unknown	Blank(s)	Blank(s)	Blank(s)	Blank(s)	Blank(s)	Pancreas	Dead (attributable to this cancer dx)	Alive or dead due to cancer	0029	Complete dates are available and there are more than 0 days of survival	Pancreas	Pancreas	Blank(s)	Dead	Blank(s)
70-74 years	Female	2007	White	Small Intestine	Malignant	8240	C17.2-Ileum	172	Blank(s)	Blank(s)	Not a paired site	Positive histology	8240/3: Carcinoid tumor, NOS	8240/3: Carcinoid tumor, NOS	Blank(s)	Blank(s)	Blank(s)	Blank(s)	40	1 to 3 regional lymph nodes removed	None; diagnosed at autopsy	No radiation and/or cancer-directed surgery	None/Unknown	No/Unknown	999	NA	NA	NA	00	Miscellaneous Malignant Cancer	Dead (attributable to this cancer dx)	Alive or dead due to cancer	0078	Complete dates are available and there are more than 0 days of survival	Miscellaneous Malignant Cancer	Miscellaneous Neoplasms	Miscellaneous Neoplasms	Dead	NA
75-79 years	Male	1998	White	Small Intestine	Malignant	8240	C17.9-Small intestine, NOS	179	Blank(s)	Blank(s)	Not a paired site	Positive histology	8240/3: Carcinoid tumor, NOS	8240/3: Carcinoid tumor, NOS	Blank(s)	Blank(s)	Blank(s)	Blank(s)	90	Blank(s)	Blank(s)	No radiation and/or cancer-directed surgery	None/Unknown	No/Unknown	Blank(s)	Blank(s)	Blank(s)	Blank(s)	Blank(s)	Small Intestine	Dead (attributable to this cancer dx)	Alive or dead due to cancer	0089	Incomplete dates are available and there cannot be zero days of follow-up	Small Intestine	Small Intestine	Blank(s)	Dead	Blank(s)
40-44 years	Female	1992	White	Pancreas	Malignant	8150	C25.1-Body of pancreas	251	Blank(s)	Blank(s)	Not a paired site	Positive histology	8150/3: Pancreatic endocrine tumor, malignant	8150/3: Pancreatic endocrine tumor, malignant	Blank(s)	Blank(s)	Blank(s)	Blank(s)	Blank(s)	Blank(s)	Blank(s)	No radiation and/or cancer-directed surgery	None/Unknown	No/Unknown	Blank(s)	Blank(s)	Blank(s)	Blank(s)	Blank(s)	Pancreas	Dead (attributable to this cancer dx)	Alive or dead due to cancer	0111	Complete dates are available and there are more than 0 days of survival	Pancreas	Pancreas	Blank(s)	Dead	Blank(s)
70-74 years	Male	1992	White	Small Intestine	Malignant	8240	C17.9-Small intestine, NOS	179	Blank(s)	Blank(s)	Not a paired site	Positive histology	8240/3: Carcinoid tumor, NOS	8240/3: Carcinoid tumor, NOS	Blank(s)	Blank(s)	Blank(s)	Blank(s)	Blank(s)	Blank(s)	Blank(s)	No radiation and/or cancer-directed surgery	None/Unknown	No/Unknown	Blank(s)	Blank(s)	Blank(s)	Blank(s)	Blank(s)	Colon excluding Rectum	Dead (attributable to this cancer dx)	Alive or dead due to cancer	0164	Complete dates are available and there are more than 0 days of survival	Colon excluding Rectum	Digestive Other	Blank(s)	Dead	Blank(s)
70-74 years	Male	1997	White	Small Intestine	Malignant	8240	C17.9-Small intestine, NOS	179	Blank(s)	Blank(s)	Not a paired site	Positive histology	8240/3: Carcinoid tumor, NOS	8240/3: Carcinoid tumor, NOS	Blank(s)	Blank(s)	Blank(s)	Blank(s)	Blank(s)	Blank(s)	Blank(s)	No radiation and/or cancer-directed surgery	None/Unknown	No/Unknown	Blank(s)	Blank(s)	Blank(s)	Blank(s)	Blank(s)	Miscellaneous Malignant Cancer	Dead (attributable to this cancer dx)	Alive or dead due to cancer	0053	Complete dates are available and there are more than 0 days of survival	Miscellaneous Malignant Cancer	Miscellaneous Neoplasms	Blank(s)	Dead	Blank(s)
40-44 years	Female	1992	White	Stomach	Malignant	8240	C16.1-Fundus of stomach	161	Blank(s)	Blank(s)	Not a paired site	Positive histology	8240/3: Carcinoid tumor, NOS	8240/3: Carcinoid tumor, NOS	Blank(s)	Blank(s)	Blank(s)	Blank(s)	Blank(s)	Blank(s)	Blank(s)	No radiation and/or cancer-directed surgery	None/Unknown	No/Unknown	Blank(s)	Blank(s)	Blank(s)	Blank(s)	Blank(s)	Alive	Alive or dead of other cause	Alive or dead due to cancer	0344	Complete dates are available and there are more than 0 days of survival	Alive	Alive	Blank(s)	Alive	Blank(s)
85+ years	Female	2014	White	Cecum	Malignant	8246	C18.0-Cecum	180	Blank(s)	Blank(s)	Not a paired site	Positive histology	8246/3: Neuroendocrine carcinoma, NOS	8246/3: Neuroendocrine carcinoma, NOS	IIIB	T4	N1	M0	40	4 or more regional lymph nodes removed	None; diagnosed at autopsy	No radiation and/or cancer-directed surgery	None/Unknown	No/Unknown	080	M0	N2	T4	00	Colon excluding Rectum	Dead (attributable to this cancer dx)	Alive or dead due to cancer	0005	Complete dates are available and there are more than 0 days of survival	Colon excluding Rectum	Colon And Rectum (Excluding Appendix)	Colon And Rectum (Excluding Appendix)	Dead	IIIC
75-79 years	Female	1992	White	Stomach	Malignant	8240	C16.6-Greater curvature of stomach NOS	166	Blank(s)	Blank(s)	Not a paired site	Positive histology	8240/3: Carcinoid tumor, NOS	8240/3: Carcinoid tumor, NOS	Blank(s)	Blank(s)	Blank(s)	Blank(s)	Blank(s)	Blank(s)	Blank(s)	No radiation and/or cancer-directed surgery	None/Unknown	No/Unknown	Blank(s)	Blank(s)	Blank(s)	Blank(s)	Blank(s)	Pneumonia and Influenza	Alive or dead of other cause	Dead (attributable to causes other than this cancer dx)	0162	Complete dates are available and there are more than 0 days of survival	Pneumonia and Influenza	Pneumonia and Influenza	Blank(s)	Dead	Blank(s)
50-54 years	Male	1993	Black	Rectum	Malignant	8240	C20.9-Rectum, NOS	209	Blank(s)	Blank(s)	Not a paired site	Positive histology	8240/3: Carcinoid tumor, NOS	8240/3: Carcinoid tumor, NOS	Blank(s)	Blank(s)	Blank(s)	Blank(s)	Blank(s)	Blank(s)	Blank(s)	No radiation and/or cancer-directed surgery	None/Unknown	No/Unknown	Blank(s)	Blank(s)	Blank(s)	Blank(s)	Blank(s)	Nephritis, Nephrotic Syndrome and Nephrosis	Alive or dead of other cause	Dead (attributable to causes other than this cancer dx)	0309	Complete dates are available and there are more than 0 days of survival	Nephritis, Nephrotic Syndrome and Nephrosis	Nephritis, Nephrotic Syndrome and Nephrosis	Blank(s)	Dead	Blank(s)
80-84 years	Female	1999	White	Stomach	Malignant	8240	C16.9-Stomach, NOS	169	Blank(s)	Blank(s)	Not a paired site	Positive histology	8240/3: Carcinoid tumor, NOS	8240/3: Carcinoid tumor, NOS	Blank(s)	Blank(s)	Blank(s)	Blank(s)	00	Blank(s)	Blank(s)	No radiation and/or cancer-directed surgery	None/Unknown	No/Unknown	Blank(s)	Blank(s)	Blank(s)	Blank(s)	Blank(s)	Diabetes Mellitus	Alive or dead of other cause	Dead (attributable to causes other than this cancer dx)	0076	Complete dates are available and there are more than 0 days of survival	Diabetes Mellitus	Diabetes Mellitus	Diabetes Mellitus	Dead	Blank(s)
25-29 years	Male	1992	White	Rectum	Malignant	8246	C20.9-Rectum, NOS	209	Blank(s)	Blank(s)	Not a paired site	Positive histology	8246/3: Neuroendocrine carcinoma, NOS	8246/3: Neuroendocrine carcinoma, NOS	Blank(s)	Blank(s)	Blank(s)	Blank(s)	Blank(s)	Blank(s)	Blank(s)	No radiation and/or cancer-directed surgery	None/Unknown	No/Unknown	Blank(s)	Blank(s)	Blank(s)	Blank(s)	Blank(s)	Colon excluding Rectum	Dead (attributable to this cancer dx)	Alive or dead due to cancer	0013	Complete dates are available and there are more than 0 days of survival	Colon excluding Rectum	Colon And Rectum (Excluding Appendix)	Blank(s)	Dead	Blank(s)
40-44 years	Male	2007	White	Pancreas	Malignant	8246	C25.0-Head of pancreas	250	Blank(s)	Blank(s)	Not a paired site	Positive exfoliative cytology, no positive histology	8246/3: Neuroendocrine carcinoma, NOS	8246/3: Neuroendocrine carcinoma, NOS	Blank(s)	Blank(s)	Blank(s)	Blank(s)	00	None	None; diagnosed at autopsy	No radiation and/or cancer-directed surgery	Beam radiation	No/Unknown	030	M1	N0	T2	40	Pancreas	Dead (attributable to this cancer dx)	Alive or dead due to cancer	0019	Complete dates are available and there are more than 0 days of survival	Pancreas	Pancreas	Pancreas	Dead	IV
60-64 years	Female	1998	White	Rectum	Malignant	8240	C20.9-Rectum, NOS	209	Blank(s)	Blank(s)	Not a paired site	Positive histology	8240/3: Carcinoid tumor, NOS	8240/3: Carcinoid tumor, NOS	Blank(s)	Blank(s)	Blank(s)	Blank(s)	27	Blank(s)	Blank(s)	No radiation and/or cancer-directed surgery	None/Unknown	No/Unknown	Blank(s)	Blank(s)	Blank(s)	Blank(s)	Blank(s)	Thyroid	Alive or dead of other cause	Dead (attributable to causes other than this cancer dx)	0013	Complete dates are available and there are more than 0 days of survival	Thyroid	Thyroid	Blank(s)	Dead	Blank(s)
70-74 years	Female	1997	Asian or Pacific Islander	Rectum	Malignant	8240	C20.9-Rectum, NOS	209	Blank(s)	Blank(s)	Not a paired site	Positive histology	8240/3: Carcinoid tumor, NOS	8240/3: Carcinoid tumor, NOS	Blank(s)	Blank(s)	Blank(s)	Blank(s)	Blank(s)	Blank(s)	Blank(s)	No radiation and/or cancer-directed surgery	None/Unknown	No/Unknown	Blank(s)	Blank(s)	Blank(s)	Blank(s)	Blank(s)	Diseases of Heart	Alive or dead of other cause	Dead (attributable to causes other than this cancer dx)	0029	Complete dates are available and there are more than 0 days of survival	Diseases of Heart	Ischemic heart disease	Blank(s)	Dead	Blank(s)
70-74 years	Female	1997	White	Rectum	Malignant	8240	C20.9-Rectum, NOS	209	Blank(s)	Blank(s)	Not a paired site	Positive histology	8240/3: Carcinoid tumor, NOS	8240/3: Carcinoid tumor, NOS	Blank(s)	Blank(s)	Blank(s)	Blank(s)	Blank(s)	Blank(s)	Blank(s)	No radiation and/or cancer-directed surgery	None/Unknown	No/Unknown	Blank(s)	Blank(s)	Blank(s)	Blank(s)	Blank(s)	Diseases of Heart	Alive or dead of other cause	Dead (attributable to causes other than this cancer dx)	0006	Complete dates are available and there are more than 0 days of survival	Diseases of Heart	Ischemic heart disease	Blank(s)	Dead	Blank(s)
80-84 years	Female	2015	White	Small Intestine	Malignant	8240	C17.0-Duodenum	170	Blank(s)	Blank(s)	Not a paired site	Positive exfoliative cytology, no positive histology	8240/3: Carcinoid tumor, NOS	8240/3: Carcinoid tumor, NOS	IIA	T2	N0	M0	00	None	None; diagnosed at autopsy	No radiation and/or cancer-directed surgery	None/Unknown	No/Unknown	054	NA	NA	NA	00	Alive	Alive or dead of other cause	Alive or dead due to cancer	0062	Complete dates are available and there are more than 0 days of survival	Alive	Alive	Alive	Alive	NA
85+ years	Female	1994	White	Stomach	Malignant	8240	C16.3-Gastric antrum	163	Blank(s)	Blank(s)	Not a paired site	Positive histology	8240/3: Carcinoid tumor, NOS	8240/3: Carcinoid tumor, NOS	Blank(s)	Blank(s)	Blank(s)	Blank(s)	Blank(s)	Blank(s)	Blank(s)	No radiation and/or cancer-directed surgery	None/Unknown	No/Unknown	Blank(s)	Blank(s)	Blank(s)	Blank(s)	Blank(s)	Diseases of Heart	Alive or dead of other cause	Dead (attributable to causes other than this cancer dx)	0062	Complete dates are available and there are more than 0 days of survival	Diseases of Heart	Ischemic heart disease	Blank(s)	Dead	Blank(s)
35-39 years	Male	1992	White	Rectum	Malignant	8240	C20.9-Rectum, NOS	209	Blank(s)	Blank(s)	Not a paired site	Positive histology	8240/3: Carcinoid tumor, NOS	8240/3: Carcinoid tumor, NOS	Blank(s)	Blank(s)	Blank(s)	Blank(s)	Blank(s)	Blank(s)	Blank(s)	No radiation and/or cancer-directed surgery	None/Unknown	No/Unknown	Blank(s)	Blank(s)	Blank(s)	Blank(s)	Blank(s)	Alive	Alive or dead of other cause	Alive or dead due to cancer	0344	Complete dates are available and there are more than 0 days of survival	Alive	Alive	Blank(s)	Alive	Blank(s)
85+ years	Male	1993	White	Small Intestine	Malignant	8240	C17.0-Duodenum	170	Blank(s)	Blank(s)	Not a paired site	Positive histology	8240/3: Carcinoid tumor, NOS	8240/3: Carcinoid tumor, NOS	Blank(s)	Blank(s)	Blank(s)	Blank(s)	Blank(s)	Blank(s)	Blank(s)	No radiation and/or cancer-directed surgery	None/Unknown	No/Unknown	Blank(s)	Blank(s)	Blank(s)	Blank(s)	Blank(s)	Esophagus	Alive or dead of other cause	Dead (attributable to causes other than this cancer dx)	0013	Complete dates are available and there are more than 0 days of survival	Esophagus	Esophagus	Blank(s)	Dead	Blank(s)
55-59 years	Female	1992	White	Rectum	Malignant	8240	C20.9-Rectum, NOS	209	Blank(s)	Blank(s)	Not a paired site	Positive histology	8240/3: Carcinoid tumor, NOS	8240/3: Carcinoid tumor, NOS	Blank(s)	Blank(s)	Blank(s)	Blank(s)	Blank(s)	Blank(s)	Blank(s)	No radiation and/or cancer-directed surgery	None/Unknown	No/Unknown	Blank(s)	Blank(s)	Blank(s)	Blank(s)	Blank(s)	Diseases of Heart	Alive or dead of other cause	Dead (attributable to causes other than this cancer dx)	0284	Complete dates are available and there are more than 0 days of survival	Diseases of Heart	Other and unspecified disorders of the circulatory system	Blank(s)	Dead	Blank(s)
55-59 years	Female	1992	White	Small Intestine	Malignant	8240	C17.2-Ileum	172	Blank(s)	Blank(s)	Not a paired site	Positive histology	8240/3: Carcinoid tumor, NOS	8240/3: Carcinoid tumor, NOS	Blank(s)	Blank(s)	Blank(s)	Blank(s)	Blank(s)	Blank(s)	Blank(s)	No radiation and/or cancer-directed surgery	None/Unknown	No/Unknown	Blank(s)	Blank(s)	Blank(s)	Blank(s)	Blank(s)	Diseases of Heart	Alive or dead of other cause	Dead (attributable to causes other than this cancer dx)	0162	Complete dates are available and there are more than 0 days of survival	Diseases of Heart	Other and unspecified disorders of the circulatory system	Blank(s)	Dead	Blank(s)
85+ years	Male	2015	Black	Small Intestine	Malignant	8240	C17.2-Ileum	172	Blank(s)	Blank(s)	Not a paired site	Positive histology	8240/3: Carcinoid tumor, NOS	8240/3: Carcinoid tumor, NOS	IIIA	T4	N0	M0	30	4 or more regional lymph nodes removed	None; diagnosed at autopsy	No radiation and/or cancer-directed surgery	None/Unknown	No/Unknown	015	NA	NA	NA	00	Alzheimers (ICD-9 and 10 only)	Alive or dead of other cause	Dead (attributable to causes other than this cancer dx)	0011	Complete dates are available and there are more than 0 days of survival	Alzheimers (ICD-9 and 10 only)	Alzheimer's (ICD-9 and ICD-10 only)	Alzheimer's (ICD-9 and ICD-10 only)	Dead	NA
50-54 years	Male	1992	White	Rectosigmoid Junction	Malignant	8240	C19.9-Rectosigmoid junction	199	Blank(s)	Blank(s)	Not a paired site	Positive histology	8240/3: Carcinoid tumor, NOS	8240/3: Carcinoid tumor, NOS	Blank(s)	Blank(s)	Blank(s)	Blank(s)	Blank(s)	Blank(s)	Blank(s)	No radiation and/or cancer-directed surgery	None/Unknown	No/Unknown	Blank(s)	Blank(s)	Blank(s)	Blank(s)	Blank(s)	Alive	Alive or dead of other cause	Alive or dead due to cancer	0158	Complete dates are available and there are more than 0 days of survival	Alive	Alive	Blank(s)	Alive	Blank(s)
55-59 years	Female	1992	White	Small Intestine	Malignant	8240	C17.2-Ileum	172	Blank(s)	Blank(s)	Not a paired site	Positive histology	8240/3: Carcinoid tumor, NOS	8240/3: Carcinoid tumor, NOS	Blank(s)	Blank(s)	Blank(s)	Blank(s)	Blank(s)	Blank(s)	Blank(s)	No radiation and/or cancer-directed surgery	None/Unknown	No/Unknown	Blank(s)	Blank(s)	Blank(s)	Blank(s)	Blank(s)	Miscellaneous Malignant Cancer	Dead (attributable to this cancer dx)	Alive or dead due to cancer	0027	Complete dates are available and there are more than 0 days of survival	Miscellaneous Malignant Cancer	Miscellaneous Neoplasms	Blank(s)	Dead	Blank(s)
40-44 years	Female	1992	Black	Rectum	Malignant	8240	C20.9-Rectum, NOS	209	Blank(s)	Blank(s)	Not a paired site	Positive histology	8240/3: Carcinoid tumor, NOS	8240/3: Carcinoid tumor, NOS	Blank(s)	Blank(s)	Blank(s)	Blank(s)	Blank(s)	Blank(s)	Blank(s)	No radiation and/or cancer-directed surgery	None/Unknown	No/Unknown	Blank(s)	Blank(s)	Blank(s)	Blank(s)	Blank(s)	Esophagus	Alive or dead of other cause	Dead (attributable to causes other than this cancer dx)	0329	Complete dates are available and there are more than 0 days of survival	Esophagus	Esophagus	Blank(s)	Dead	Blank(s)
45-49 years	Male	1992	Unknown	Rectum	Malignant	8240	C20.9-Rectum, NOS	209	Blank(s)	Blank(s)	Not a paired site	Positive histology	8240/3: Carcinoid tumor, NOS	8240/3: Carcinoid tumor, NOS	Blank(s)	Blank(s)	Blank(s)	Blank(s)	Blank(s)	Blank(s)	Blank(s)	No radiation and/or cancer-directed surgery	None/Unknown	No/Unknown	Blank(s)	Blank(s)	Blank(s)	Blank(s)	Blank(s)	Alive	Alive or dead of other cause	Alive or dead due to cancer	0344	Complete dates are available and there are more than 0 days of survival	Alive	Alive	Blank(s)	Alive	Blank(s)
70-74 years	Male	1992	White	Rectum	Malignant	8240	C20.9-Rectum, NOS	209	Blank(s)	Blank(s)	Not a paired site	Positive histology	8240/3: Carcinoid tumor, NOS	8240/3: Carcinoid tumor, NOS	Blank(s)	Blank(s)	Blank(s)	Blank(s)	Blank(s)	Blank(s)	Blank(s)	No radiation and/or cancer-directed surgery	None/Unknown	No/Unknown	Blank(s)	Blank(s)	Blank(s)	Blank(s)	Blank(s)	Colon excluding Rectum	Dead (attributable to this cancer dx)	Alive or dead due to cancer	0043	Complete dates are available and there are more than 0 days of survival	Colon excluding Rectum	Colon And Rectum (Excluding Appendix)	Blank(s)	Dead	Blank(s)
65-69 years	Male	1992	White	Small Intestine	Malignant	8246	C17.0-Duodenum	170	Blank(s)	Blank(s)	Not a paired site	Positive histology	8246/3: Neuroendocrine carcinoma, NOS	8246/3: Neuroendocrine carcinoma, NOS	Blank(s)	Blank(s)	Blank(s)	Blank(s)	Blank(s)	Blank(s)	Blank(s)	No radiation and/or cancer-directed surgery	None/Unknown	No/Unknown	Blank(s)	Blank(s)	Blank(s)	Blank(s)	Blank(s)	Prostate	Alive or dead of other cause	Dead (attributable to causes other than this cancer dx)	0012	Complete dates are available and there are more than 0 days of survival	Prostate	Prostate	Blank(s)	Dead	Blank(s)
45-49 years	Male	1992	White	Small Intestine	Malignant	8246	C17.1-Jejunum	171	Blank(s)	Blank(s)	Not a paired site	Positive histology	8246/3: Neuroendocrine carcinoma, NOS	8246/3: Neuroendocrine carcinoma, NOS	Blank(s)	Blank(s)	Blank(s)	Blank(s)	Blank(s)	Blank(s)	Blank(s)	No radiation and/or cancer-directed surgery	None/Unknown	No/Unknown	Blank(s)	Blank(s)	Blank(s)	Blank(s)	Blank(s)	Small Intestine	Dead (attributable to this cancer dx)	Alive or dead due to cancer	0009	Complete dates are available and there are more than 0 days of survival	Small Intestine	Small Intestine	Blank(s)	Dead	Blank(s)
80-84 years	Male	1994	Asian or Pacific Islander	Small Intestine	Malignant	8240	C17.0-Duodenum	170	Blank(s)	Blank(s)	Not a paired site	Positive histology	8240/3: Carcinoid tumor, NOS	8240/3: Carcinoid tumor, NOS	Blank(s)	Blank(s)	Blank(s)	Blank(s)	Blank(s)	Blank(s)	Blank(s)	No radiation and/or cancer-directed surgery	None/Unknown	No/Unknown	Blank(s)	Blank(s)	Blank(s)	Blank(s)	Blank(s)	Alive	Alive or dead of other cause	Alive or dead due to cancer	0316	Complete dates are available and there are more than 0 days of survival	Alive	Alive	Blank(s)	Alive	Blank(s)
65-69 years	Male	1994	White	Stomach	Malignant	8240	C16.1-Fundus of stomach	161	Blank(s)	Blank(s)	Not a paired site	Positive histology	8240/3: Carcinoid tumor, NOS	8240/3: Carcinoid tumor, NOS	Blank(s)	Blank(s)	Blank(s)	Blank(s)	Blank(s)	Blank(s)	Blank(s)	No radiation and/or cancer-directed surgery	None/Unknown	No/Unknown	Blank(s)	Blank(s)	Blank(s)	Blank(s)	Blank(s)	Other Cause of Death	Alive or dead of other cause	Dead (attributable to causes other than this cancer dx)	0150	Complete dates are available and there are more than 0 days of survival	Other Cause of Death	Other COD	Blank(s)	Dead	Blank(s)
50-54 years	Male	1995	White	Pancreas	Malignant	8246	C25.0-Head of pancreas	250	Blank(s)	Blank(s)	Not a paired site	Positive histology	8246/3: Neuroendocrine carcinoma, NOS	8246/3: Neuroendocrine carcinoma, NOS	Blank(s)	Blank(s)	Blank(s)	Blank(s)	Blank(s)	Blank(s)	Blank(s)	No radiation and/or cancer-directed surgery	None/Unknown	No/Unknown	Blank(s)	Blank(s)	Blank(s)	Blank(s)	Blank(s)	Alive	Alive or dead of other cause	Alive or dead due to cancer	0078	Complete dates are available and there are more than 0 days of survival	Alive	Alive	Blank(s)	Alive	Blank(s)
30-34 years	Female	1994	Black	Rectum	Malignant	8240	C20.9-Rectum, NOS	209	Blank(s)	Blank(s)	Not a paired site	Positive histology	8240/3: Carcinoid tumor, NOS	8240/3: Carcinoid tumor, NOS	Blank(s)	Blank(s)	Blank(s)	Blank(s)	Blank(s)	Blank(s)	Blank(s)	No radiation and/or cancer-directed surgery	None/Unknown	No/Unknown	Blank(s)	Blank(s)	Blank(s)	Blank(s)	Blank(s)	Alive	Alive or dead of other cause	Alive or dead due to cancer	0317	Complete dates are available and there are more than 0 days of survival	Alive	Alive	Blank(s)	Alive	Blank(s)
45-49 years	Female	1993	White	Appendix	Malignant	8243	C18.1-Appendix	181	Blank(s)	Blank(s)	Not a paired site	Positive histology	8243/3: Goblet cell carcinoid	8243/3: Goblet cell carcinoid	Blank(s)	Blank(s)	Blank(s)	Blank(s)	Blank(s)	Blank(s)	Blank(s)	No radiation and/or cancer-directed surgery	None/Unknown	No/Unknown	Blank(s)	Blank(s)	Blank(s)	Blank(s)	Blank(s)	Diseases of Heart	Alive or dead of other cause	Dead (attributable to causes other than this cancer dx)	0226	Complete dates are available and there are more than 0 days of survival	Diseases of Heart	Hypertensive disease	Blank(s)	Dead	Blank(s)
50-54 years	Male	1995	White	Pancreas	Malignant	8246	C25.9-Pancreas, NOS	259	Blank(s)	Blank(s)	Not a paired site	Positive exfoliative cytology, no positive histology	8246/3: Neuroendocrine carcinoma, NOS	8246/3: Neuroendocrine carcinoma, NOS	Blank(s)	Blank(s)	Blank(s)	Blank(s)	Blank(s)	Blank(s)	Blank(s)	No radiation and/or cancer-directed surgery	None/Unknown	Yes	Blank(s)	Blank(s)	Blank(s)	Blank(s)	Blank(s)	Pancreas	Dead (attributable to this cancer dx)	Alive or dead due to cancer	0033	Complete dates are available and there are more than 0 days of survival	Pancreas	Pancreas	Blank(s)	Dead	Blank(s)
50-54 years	Female	1994	Asian or Pacific Islander	Rectum	Malignant	8240	C20.9-Rectum, NOS	209	Blank(s)	Blank(s)	Not a paired site	Positive histology	8240/3: Carcinoid tumor, NOS	8240/3: Carcinoid tumor, NOS	Blank(s)	Blank(s)	Blank(s)	Blank(s)	Blank(s)	Blank(s)	Blank(s)	No radiation and/or cancer-directed surgery	None/Unknown	No/Unknown	Blank(s)	Blank(s)	Blank(s)	Blank(s)	Blank(s)	Alive	Alive or dead of other cause	Alive or dead due to cancer	0312	Complete dates are available and there are more than 0 days of survival	Alive	Alive	Blank(s)	Alive	Blank(s)
40-44 years	Male	1994	Black	Rectum	Malignant	8240	C20.9-Rectum, NOS	209	Blank(s)	Blank(s)	Not a paired site	Positive histology	8240/3: Carcinoid tumor, NOS	8240/3: Carcinoid tumor, NOS	Blank(s)	Blank(s)	Blank(s)	Blank(s)	Blank(s)	Blank(s)	Blank(s)	No radiation and/or cancer-directed surgery	None/Unknown	No/Unknown	Blank(s)	Blank(s)	Blank(s)	Blank(s)	Blank(s)	Diabetes Mellitus	Alive or dead of other cause	Dead (attributable to causes other than this cancer dx)	0315	Complete dates are available and there are more than 0 days of survival	Diabetes Mellitus	Diabetes Mellitus	Blank(s)	Dead	Blank(s)
45-49 years	Male	1994	Black	Rectum	Malignant	8240	C20.9-Rectum, NOS	209	Blank(s)	Blank(s)	Not a paired site	Positive histology	8240/3: Carcinoid tumor, NOS	8240/3: Carcinoid tumor, NOS	Blank(s)	Blank(s)	Blank(s)	Blank(s)	Blank(s)	Blank(s)	Blank(s)	No radiation and/or cancer-directed surgery	None/Unknown	No/Unknown	Blank(s)	Blank(s)	Blank(s)	Blank(s)	Blank(s)	Intrahepatic Bile Duct	Alive or dead of other cause	Dead (attributable to causes other than this cancer dx)	0154	Complete dates are available and there are more than 0 days of survival	Intrahepatic Bile Duct	Intrahepatic Bile Duct	Blank(s)	Dead	Blank(s)
75-79 years	Female	2014	White	Pancreas	Malignant	8240	C25.2-Tail of pancreas	252	Blank(s)	Blank(s)	Not a paired site	Radiography without microscopic confirm	8240/3: Carcinoid tumor, NOS	8240/3: Carcinoid tumor, NOS	IA	T1	N0	M0	00	None	None; diagnosed at autopsy	No radiation and/or cancer-directed surgery	None/Unknown	No/Unknown	008	NA	NA	NA	00	Diseases of Heart	Alive or dead of other cause	Dead (attributable to causes other than this cancer dx)	0047	Complete dates are available and there are more than 0 days of survival	Diseases of Heart	Ischemic heart disease	Ischemic heart disease	Dead	NA
65-69 years	Male	2018	White	Pancreas	Malignant	8240	C25.0-Head of pancreas	250	A	A	Not a paired site	Positive histology	8240/3: Carcinoid tumor, NOS	8240/3: Carcinoid tumor, NOS	Blank(s)	Blank(s)	Blank(s)	Blank(s)	25	None	None; diagnosed at autopsy	No radiation and/or cancer-directed surgery	None/Unknown	No/Unknown	Blank(s)	Blank(s)	Blank(s)	Blank(s)	Blank(s)	Alive	Alive or dead of other cause	Alive or dead due to cancer	0031	Complete dates are available and there are more than 0 days of survival	Alive	Alive	Alive	Alive	Blank(s)
85+ years	Female	1992	White	Small Intestine	Malignant	8240	C17.1-Jejunum	171	Blank(s)	Blank(s)	Not a paired site	Positive histology	8240/3: Carcinoid tumor, NOS	8240/3: Carcinoid tumor, NOS	Blank(s)	Blank(s)	Blank(s)	Blank(s)	Blank(s)	Blank(s)	Blank(s)	No radiation and/or cancer-directed surgery	None/Unknown	No/Unknown	Blank(s)	Blank(s)	Blank(s)	Blank(s)	Blank(s)	Diseases of Heart	Alive or dead of other cause	Dead (attributable to causes other than this cancer dx)	0071	Complete dates are available and there are more than 0 days of survival	Diseases of Heart	Ischemic heart disease	Blank(s)	Dead	Blank(s)
70-74 years	Female	1994	White	Small Intestine	Malignant	8240	C17.0-Duodenum	170	Blank(s)	Blank(s)	Not a paired site	Positive histology	8240/3: Carcinoid tumor, NOS	8240/3: Carcinoid tumor, NOS	Blank(s)	Blank(s)	Blank(s)	Blank(s)	Blank(s)	Blank(s)	Blank(s)	No radiation and/or cancer-directed surgery	None/Unknown	No/Unknown	Blank(s)	Blank(s)	Blank(s)	Blank(s)	Blank(s)	Diseases of Heart	Alive or dead of other cause	Dead (attributable to causes other than this cancer dx)	0092	Complete dates are available and there are more than 0 days of survival	Diseases of Heart	Ischemic heart disease	Blank(s)	Dead	Blank(s)
60-64 years	Male	1992	White	Pancreas	Malignant	8150	C25.4-Islets of Langerhans	254	Blank(s)	Blank(s)	Not a paired site	Positive exfoliative cytology, no positive histology	8150/3: Pancreatic endocrine tumor, malignant	8150/3: Pancreatic endocrine tumor, malignant	Blank(s)	Blank(s)	Blank(s)	Blank(s)	Blank(s)	Blank(s)	Blank(s)	No radiation and/or cancer-directed surgery	None/Unknown	No/Unknown	Blank(s)	Blank(s)	Blank(s)	Blank(s)	Blank(s)	Pancreas	Dead (attributable to this cancer dx)	Alive or dead due to cancer	0000	Complete dates are available and there are more than 0 days of survival	Pancreas	Pancreas	Blank(s)	Dead	Blank(s)
80-84 years	Female	1993	Unknown	Rectum	Malignant	8240	C20.9-Rectum, NOS	209	Blank(s)	Blank(s)	Not a paired site	Positive histology	8240/3: Carcinoid tumor, NOS	8240/3: Carcinoid tumor, NOS	Blank(s)	Blank(s)	Blank(s)	Blank(s)	Blank(s)	Blank(s)	Blank(s)	No radiation and/or cancer-directed surgery	None/Unknown	No/Unknown	Blank(s)	Blank(s)	Blank(s)	Blank(s)	Blank(s)	Alive	Alive or dead of other cause	Alive or dead due to cancer	0000	Complete dates are available and there are 0 days of survival	Alive	Alive	Blank(s)	Alive	Blank(s)
50-54 years	Female	1995	White	Rectum	Malignant	8240	C20.9-Rectum, NOS	209	Blank(s)	Blank(s)	Not a paired site	Positive histology	8240/3: Carcinoid tumor, NOS	8240/3: Carcinoid tumor, NOS	Blank(s)	Blank(s)	Blank(s)	Blank(s)	Blank(s)	Blank(s)	Blank(s)	No radiation and/or cancer-directed surgery	None/Unknown	No/Unknown	Blank(s)	Blank(s)	Blank(s)	Blank(s)	Blank(s)	Alive	Alive or dead of other cause	Alive or dead due to cancer	0309	Complete dates are available and there are more than 0 days of survival	Alive	Alive	Blank(s)	Alive	Blank(s)
60-64 years	Male	1994	White	Rectum	Malignant	8240	C20.9-Rectum, NOS	209	Blank(s)	Blank(s)	Not a paired site	Positive histology	8240/3: Carcinoid tumor, NOS	8240/3: Carcinoid tumor, NOS	Blank(s)	Blank(s)	Blank(s)	Blank(s)	Blank(s)	Blank(s)	Blank(s)	No radiation and/or cancer-directed surgery	None/Unknown	No/Unknown	Blank(s)	Blank(s)	Blank(s)	Blank(s)	Blank(s)	Alive	Alive or dead of other cause	Alive or dead due to cancer	0315	Complete dates are available and there are more than 0 days of survival	Alive	Alive	Blank(s)	Alive	Blank(s)
80-84 years	Male	2000	White	Small Intestine	Malignant	8240	C17.9-Small intestine, NOS	179	Blank(s)	Blank(s)	Not a paired site	Positive histology	8240/3: Carcinoid tumor, NOS	8240/3: Carcinoid tumor, NOS	Blank(s)	Blank(s)	Blank(s)	Blank(s)	30	Blank(s)	Blank(s)	No radiation and/or cancer-directed surgery	None/Unknown	No/Unknown	Blank(s)	Blank(s)	Blank(s)	Blank(s)	Blank(s)	Other Cause of Death	Alive or dead of other cause	Dead (attributable to causes other than this cancer dx)	0128	Complete dates are available and there are more than 0 days of survival	Other Cause of Death	Other COD	Other COD	Dead	Blank(s)
65-69 years	Female	1993	White	Rectum	Malignant	8240	C20.9-Rectum, NOS	209	Blank(s)	Blank(s)	Not a paired site	Positive histology	8240/3: Carcinoid tumor, NOS	8240/3: Carcinoid tumor, NOS	Blank(s)	Blank(s)	Blank(s)	Blank(s)	Blank(s)	Blank(s)	Blank(s)	No radiation and/or cancer-directed surgery	None/Unknown	No/Unknown	Blank(s)	Blank(s)	Blank(s)	Blank(s)	Blank(s)	Diseases of Heart	Alive or dead of other cause	Dead (attributable to causes other than this cancer dx)	0292	Complete dates are available and there are more than 0 days of survival	Diseases of Heart	Other and unspecified disorders of the circulatory system	Blank(s)	Dead	Blank(s)
65-69 years	Female	1995	White	Sigmoid Colon	Malignant	8240	C18.7-Sigmoid colon	187	Blank(s)	Blank(s)	Not a paired site	Positive histology	8240/3: Carcinoid tumor, NOS	8240/3: Carcinoid tumor, NOS	Blank(s)	Blank(s)	Blank(s)	Blank(s)	Blank(s)	Blank(s)	Blank(s)	No radiation and/or cancer-directed surgery	None/Unknown	No/Unknown	Blank(s)	Blank(s)	Blank(s)	Blank(s)	Blank(s)	Alive	Alive or dead of other cause	Alive or dead due to cancer	0308	Complete dates are available and there are more than 0 days of survival	Alive	Alive	Blank(s)	Alive	Blank(s)
55-59 years	Male	1995	White	Small Intestine	Malignant	8240	C17.2-Ileum	172	Blank(s)	Blank(s)	Not a paired site	Positive histology	8240/3: Carcinoid tumor, NOS	8240/3: Carcinoid tumor, NOS	Blank(s)	Blank(s)	Blank(s)	Blank(s)	Blank(s)	Blank(s)	Blank(s)	No radiation and/or cancer-directed surgery	None/Unknown	No/Unknown	Blank(s)	Blank(s)	Blank(s)	Blank(s)	Blank(s)	Small Intestine	Dead (attributable to this cancer dx)	Alive or dead due to cancer	0018	Complete dates are available and there are more than 0 days of survival	Small Intestine	Small Intestine	Blank(s)	Dead	Blank(s)
70-74 years	Female	1992	White	Pancreas	Malignant	8151	C25.2-Tail of pancreas	252	Blank(s)	Blank(s)	Not a paired site	Positive histology	8151/3: Insulinoma, malignant	8151/3: Insulinoma, malignant	Blank(s)	Blank(s)	Blank(s)	Blank(s)	Blank(s)	Blank(s)	Blank(s)	No radiation and/or cancer-directed surgery	None/Unknown	No/Unknown	Blank(s)	Blank(s)	Blank(s)	Blank(s)	Blank(s)	Pancreas	Dead (attributable to this cancer dx)	Alive or dead due to cancer	0000	Complete dates are available and there are more than 0 days of survival	Pancreas	Pancreas	Blank(s)	Dead	Blank(s)
75-79 years	Female	1994	White	Small Intestine	Malignant	8240	C17.9-Small intestine, NOS	179	Blank(s)	Blank(s)	Not a paired site	Positive histology	8240/3: Carcinoid tumor, NOS	8240/3: Carcinoid tumor, NOS	Blank(s)	Blank(s)	Blank(s)	Blank(s)	Blank(s)	Blank(s)	Blank(s)	No radiation and/or cancer-directed surgery	None/Unknown	No/Unknown	Blank(s)	Blank(s)	Blank(s)	Blank(s)	Blank(s)	Liver	Alive or dead of other cause	Dead (attributable to causes other than this cancer dx)	0094	Complete dates are available and there are more than 0 days of survival	Liver	Liver	Blank(s)	Dead	Blank(s)
80-84 years	Male	1994	Black	Cecum	Malignant	8240	C18.0-Cecum	180	Blank(s)	Blank(s)	Not a paired site	Positive histology	8240/3: Carcinoid tumor, NOS	8240/3: Carcinoid tumor, NOS	Blank(s)	Blank(s)	Blank(s)	Blank(s)	Blank(s)	Blank(s)	Blank(s)	No radiation and/or cancer-directed surgery	None/Unknown	No/Unknown	Blank(s)	Blank(s)	Blank(s)	Blank(s)	Blank(s)	Diseases of Heart	Alive or dead of other cause	Dead (attributable to causes other than this cancer dx)	0044	Complete dates are available and there are more than 0 days of survival	Diseases of Heart	Ischemic heart disease	Blank(s)	Dead	Blank(s)
45-49 years	Female	1994	Asian or Pacific Islander	Rectum	Malignant	8240	C20.9-Rectum, NOS	209	Blank(s)	Blank(s)	Not a paired site	Positive histology	8240/3: Carcinoid tumor, NOS	8240/3: Carcinoid tumor, NOS	Blank(s)	Blank(s)	Blank(s)	Blank(s)	Blank(s)	Blank(s)	Blank(s)	No radiation and/or cancer-directed surgery	None/Unknown	No/Unknown	Blank(s)	Blank(s)	Blank(s)	Blank(s)	Blank(s)	Alive	Alive or dead of other cause	Alive or dead due to cancer	0313	Complete dates are available and there are more than 0 days of survival	Alive	Alive	Blank(s)	Alive	Blank(s)
70-74 years	Female	1992	White	Small Intestine	Malignant	8240	C17.2-Ileum	172	Blank(s)	Blank(s)	Not a paired site	Positive histology	8240/3: Carcinoid tumor, NOS	8240/3: Carcinoid tumor, NOS	Blank(s)	Blank(s)	Blank(s)	Blank(s)	Blank(s)	Blank(s)	Blank(s)	No radiation and/or cancer-directed surgery	None/Unknown	No/Unknown	Blank(s)	Blank(s)	Blank(s)	Blank(s)	Blank(s)	Alzheimers (ICD-9 and 10 only)	Alive or dead of other cause	Dead (attributable to causes other than this cancer dx)	0233	Complete dates are available and there are more than 0 days of survival	Alzheimers (ICD-9 and 10 only)	Alzheimer's (ICD-9 and ICD-10 only)	Blank(s)	Dead	Blank(s)
60-64 years	Male	1994	Asian or Pacific Islander	Small Intestine	Malignant	8240	C17.0-Duodenum	170	Blank(s)	Blank(s)	Not a paired site	Positive histology	8240/3: Carcinoid tumor, NOS	8240/3: Carcinoid tumor, NOS	Blank(s)	Blank(s)	Blank(s)	Blank(s)	Blank(s)	Blank(s)	Blank(s)	No radiation and/or cancer-directed surgery	None/Unknown	No/Unknown	Blank(s)	Blank(s)	Blank(s)	Blank(s)	Blank(s)	Cerebrovascular Diseases	Alive or dead of other cause	Dead (attributable to causes other than this cancer dx)	0318	Complete dates are available and there are more than 0 days of survival	Cerebrovascular Diseases	Cerebrovascular diseases	Blank(s)	Dead	Blank(s)
85+ years	Male	2002	White	Pancreas	Malignant	8150	C25.9-Pancreas, NOS	259	Blank(s)	Blank(s)	Not a paired site	Positive histology	8150/3: Pancreatic endocrine tumor, malignant	8150/3: Pancreatic endocrine tumor, malignant	Blank(s)	Blank(s)	Blank(s)	Blank(s)	00	Blank(s)	Blank(s)	No radiation and/or cancer-directed surgery	None/Unknown	No/Unknown	Blank(s)	Blank(s)	Blank(s)	Blank(s)	Blank(s)	Prostate	Alive or dead of other cause	Dead (attributable to causes other than this cancer dx)	0021	Complete dates are available and there are more than 0 days of survival	Prostate	Prostate	Prostate	Dead	Blank(s)
65-69 years	Male	1993	White	Rectum	Malignant	8240	C20.9-Rectum, NOS	209	Blank(s)	Blank(s)	Not a paired site	Positive histology	8240/3: Carcinoid tumor, NOS	8240/3: Carcinoid tumor, NOS	Blank(s)	Blank(s)	Blank(s)	Blank(s)	Blank(s)	Blank(s)	Blank(s)	Radiation prior to surgery	Beam radiation	Yes	Blank(s)	Blank(s)	Blank(s)	Blank(s)	Blank(s)	Anus, Anal Canal and Anorectum	Dead (attributable to this cancer dx)	Alive or dead due to cancer	0009	Complete dates are available and there are more than 0 days of survival	Anus, Anal Canal and Anorectum	Anus, Anal Canal And Anorectum	Blank(s)	Dead	Blank(s)
65-69 years	Male	2010	White	Pancreas	Malignant	8246	C25.0-Head of pancreas	250	Blank(s)	Blank(s)	Not a paired site	Positive histology	8246/3: Neuroendocrine carcinoma, NOS	8246/3: Neuroendocrine carcinoma, NOS	IA	T1	N0	M0	25	None	None; diagnosed at autopsy	No radiation and/or cancer-directed surgery	None/Unknown	No/Unknown	016	M0	N0	T1	00	Alive	Alive or dead of other cause	Alive or dead due to cancer	0130	Complete dates are available and there are more than 0 days of survival	Alive	Alive	Alive	Alive	IA
45-49 years	Female	1993	Black	Small Intestine	Malignant	8240	C17.1-Jejunum	171	Blank(s)	Blank(s)	Not a paired site	Positive histology	8240/3: Carcinoid tumor, NOS	8240/3: Carcinoid tumor, NOS	Blank(s)	Blank(s)	Blank(s)	Blank(s)	Blank(s)	Blank(s)	Blank(s)	No radiation and/or cancer-directed surgery	None/Unknown	No/Unknown	Blank(s)	Blank(s)	Blank(s)	Blank(s)	Blank(s)	Gallbladder	Alive or dead of other cause	Dead (attributable to causes other than this cancer dx)	0252	Complete dates are available and there are more than 0 days of survival	Gallbladder	Gallbladder	Blank(s)	Dead	Blank(s)
50-54 years	Female	1992	White	Stomach	Malignant	8240	C16.9-Stomach, NOS	169	Blank(s)	Blank(s)	Not a paired site	Positive histology	8240/3: Carcinoid tumor, NOS	8240/3: Carcinoid tumor, NOS	Blank(s)	Blank(s)	Blank(s)	Blank(s)	Blank(s)	Blank(s)	Blank(s)	No radiation and/or cancer-directed surgery	None/Unknown	No/Unknown	Blank(s)	Blank(s)	Blank(s)	Blank(s)	Blank(s)	Cerebrovascular Diseases	Alive or dead of other cause	Dead (attributable to causes other than this cancer dx)	0123	Complete dates are available and there are more than 0 days of survival	Cerebrovascular Diseases	Cerebrovascular diseases	Blank(s)	Dead	Blank(s)
65-69 years	Female	1995	White	Rectum	Malignant	8240	C20.9-Rectum, NOS	209	Blank(s)	Blank(s)	Not a paired site	Positive histology	8240/3: Carcinoid tumor, NOS	8240/3: Carcinoid tumor, NOS	Blank(s)	Blank(s)	Blank(s)	Blank(s)	Blank(s)	Blank(s)	Blank(s)	No radiation and/or cancer-directed surgery	None/Unknown	No/Unknown	Blank(s)	Blank(s)	Blank(s)	Blank(s)	Blank(s)	Alive	Alive or dead of other cause	Alive or dead due to cancer	0238	Complete dates are available and there are more than 0 days of survival	Alive	Alive	Blank(s)	Alive	Blank(s)
85+ years	Male	1993	White	Small Intestine	Malignant	8240	C17.1-Jejunum	171	Blank(s)	Blank(s)	Not a paired site	Positive histology	8240/3: Carcinoid tumor, NOS	8240/3: Carcinoid tumor, NOS	Blank(s)	Blank(s)	Blank(s)	Blank(s)	Blank(s)	Blank(s)	Blank(s)	No radiation and/or cancer-directed surgery	None/Unknown	No/Unknown	Blank(s)	Blank(s)	Blank(s)	Blank(s)	Blank(s)	Hypertension without Heart Disease	Alive or dead of other cause	Dead (attributable to causes other than this cancer dx)	Unknown	Not calculated because a Death Certificate Only or Autopsy Only case	Hypertension without Heart Disease	Hypertensive disease	Blank(s)	Dead	Blank(s)
70-74 years	Male	2003	White	Rectum	Malignant	8240	C20.9-Rectum, NOS	209	Blank(s)	Blank(s)	Not a paired site	Positive histology	8240/3: Carcinoid tumor, NOS	8240/3: Carcinoid tumor, NOS	Blank(s)	Blank(s)	Blank(s)	Blank(s)	00	None	None; diagnosed at autopsy	No radiation and/or cancer-directed surgery	None/Unknown	No/Unknown	Blank(s)	Blank(s)	Blank(s)	Blank(s)	Blank(s)	Alive	Alive or dead of other cause	Alive or dead due to cancer	0202	Complete dates are available and there are more than 0 days of survival	Alive	Alive	Alive	Alive	Blank(s)
50-54 years	Male	1992	Unknown	Descending Colon	Malignant	8240	C18.6-Descending colon	186	Blank(s)	Blank(s)	Not a paired site	Positive histology	8240/3: Carcinoid tumor, NOS	8240/3: Carcinoid tumor, NOS	Blank(s)	Blank(s)	Blank(s)	Blank(s)	Blank(s)	Blank(s)	Blank(s)	No radiation and/or cancer-directed surgery	None/Unknown	No/Unknown	Blank(s)	Blank(s)	Blank(s)	Blank(s)	Blank(s)	State DC not available or state DC available but no COD	Dead (missing/unknown COD)	Dead (missing/unknown COD)	0161	Complete dates are available and there are more than 0 days of survival	State DC not available or state DC available but no COD	State DC not available or state DC available but no COD	Blank(s)	Dead	Blank(s)
80-84 years	Male	1995	White	Small Intestine	Malignant	8240	C17.9-Small intestine, NOS	179	Blank(s)	Blank(s)	Not a paired site	Positive histology	8240/3: Carcinoid tumor, NOS	8240/3: Carcinoid tumor, NOS	Blank(s)	Blank(s)	Blank(s)	Blank(s)	Blank(s)	Blank(s)	Blank(s)	No radiation and/or cancer-directed surgery	None/Unknown	No/Unknown	Blank(s)	Blank(s)	Blank(s)	Blank(s)	Blank(s)	Diseases of Heart	Alive or dead of other cause	Dead (attributable to causes other than this cancer dx)	0085	Complete dates are available and there are more than 0 days of survival	Diseases of Heart	Ischemic heart disease	Blank(s)	Dead	Blank(s)
65-69 years	Female	1994	White	Stomach	Malignant	8240	C16.8-Overlapping lesion of stomach	168	Blank(s)	Blank(s)	Not a paired site	Positive histology	8240/3: Carcinoid tumor, NOS	8240/3: Carcinoid tumor, NOS	Blank(s)	Blank(s)	Blank(s)	Blank(s)	Blank(s)	Blank(s)	Blank(s)	No radiation and/or cancer-directed surgery	None/Unknown	No/Unknown	Blank(s)	Blank(s)	Blank(s)	Blank(s)	Blank(s)	Diseases of Heart	Alive or dead of other cause	Dead (attributable to causes other than this cancer dx)	0046	Complete dates are available and there are more than 0 days of survival	Diseases of Heart	Other and unspecified disorders of the circulatory system	Blank(s)	Dead	Blank(s)
65-69 years	Female	1993	Black	Rectum	Malignant	8240	C20.9-Rectum, NOS	209	Blank(s)	Blank(s)	Not a paired site	Positive histology	8240/3: Carcinoid tumor, NOS	8240/3: Carcinoid tumor, NOS	Blank(s)	Blank(s)	Blank(s)	Blank(s)	Blank(s)	Blank(s)	Blank(s)	No radiation and/or cancer-directed surgery	None/Unknown	No/Unknown	Blank(s)	Blank(s)	Blank(s)	Blank(s)	Blank(s)	Alive	Alive or dead of other cause	Alive or dead due to cancer	0325	Complete dates are available and there are more than 0 days of survival	Alive	Alive	Blank(s)	Alive	Blank(s)
60-64 years	Female	1994	Asian or Pacific Islander	Small Intestine	Malignant	8240	C17.0-Duodenum	170	Blank(s)	Blank(s)	Not a paired site	Positive histology	8240/3: Carcinoid tumor, NOS	8240/3: Carcinoid tumor, NOS	Blank(s)	Blank(s)	Blank(s)	Blank(s)	Blank(s)	Blank(s)	Blank(s)	No radiation and/or cancer-directed surgery	None/Unknown	No/Unknown	Blank(s)	Blank(s)	Blank(s)	Blank(s)	Blank(s)	Liver	Alive or dead of other cause	Dead (attributable to causes other than this cancer dx)	0275	Complete dates are available and there are more than 0 days of survival	Liver	Liver	Blank(s)	Dead	Blank(s)
45-49 years	Male	1994	White	Small Intestine	Malignant	8240	C17.2-Ileum	172	Blank(s)	Blank(s)	Not a paired site	Positive histology	8240/3: Carcinoid tumor, NOS	8240/3: Carcinoid tumor, NOS	Blank(s)	Blank(s)	Blank(s)	Blank(s)	Blank(s)	Blank(s)	Blank(s)	No radiation and/or cancer-directed surgery	None/Unknown	No/Unknown	Blank(s)	Blank(s)	Blank(s)	Blank(s)	Blank(s)	Diseases of Heart	Alive or dead of other cause	Dead (attributable to causes other than this cancer dx)	0202	Complete dates are available and there are more than 0 days of survival	Diseases of Heart	Ischemic heart disease	Blank(s)	Dead	Blank(s)
30-34 years	Male	1992	White	Small Intestine	Malignant	8240	C17.1-Jejunum	171	Blank(s)	Blank(s)	Not a paired site	Positive histology	8240/3: Carcinoid tumor, NOS	8240/3: Carcinoid tumor, NOS	Blank(s)	Blank(s)	Blank(s)	Blank(s)	Blank(s)	Blank(s)	Blank(s)	No radiation and/or cancer-directed surgery	None/Unknown	No/Unknown	Blank(s)	Blank(s)	Blank(s)	Blank(s)	Blank(s)	Miscellaneous Malignant Cancer	Dead (attributable to this cancer dx)	Alive or dead due to cancer	0240	Complete dates are available and there are more than 0 days of survival	Miscellaneous Malignant Cancer	Miscellaneous Neoplasms	Blank(s)	Dead	Blank(s)
40-44 years	Male	1992	Unknown	Stomach	Malignant	8240	C16.2-Body of stomach	162	Blank(s)	Blank(s)	Not a paired site	Positive histology	8240/3: Carcinoid tumor, NOS	8240/3: Carcinoid tumor, NOS	Blank(s)	Blank(s)	Blank(s)	Blank(s)	Blank(s)	Blank(s)	Blank(s)	No radiation and/or cancer-directed surgery	None/Unknown	No/Unknown	Blank(s)	Blank(s)	Blank(s)	Blank(s)	Blank(s)	Pneumonia and Influenza	Alive or dead of other cause	Dead (attributable to causes other than this cancer dx)	0309	Complete dates are available and there are more than 0 days of survival	Pneumonia and Influenza	Pneumonia and Influenza	Blank(s)	Dead	Blank(s)
85+ years	Female	2010	White	Small Intestine	Malignant	8240	C17.2-Ileum	172	Blank(s)	Blank(s)	Not a paired site	Positive histology	8240/3: Carcinoid tumor, NOS	8240/3: Carcinoid tumor, NOS	IIIA	T4	N0	M0	30	None	None; diagnosed at autopsy	No radiation and/or cancer-directed surgery	None/Unknown	No/Unknown	015	NA	NA	NA	00	Pancreas	Alive or dead of other cause	Dead (attributable to causes other than this cancer dx)	0021	Complete dates are available and there are more than 0 days of survival	Pancreas	Pancreas	Pancreas	Dead	NA
75-79 years	Male	1992	White	Cecum	Malignant	8244	C18.0-Cecum	180	Blank(s)	Blank(s)	Not a paired site	Positive histology	8244/3: Mixed adenoneuroendocrine carcinoma (ICD-O-3 update)	8244/3: Mixed adenoneuroendocrine carcinoma (ICD-O-3 update)	Blank(s)	Blank(s)	Blank(s)	Blank(s)	Blank(s)	Blank(s)	Blank(s)	No radiation and/or cancer-directed surgery	None/Unknown	No/Unknown	Blank(s)	Blank(s)	Blank(s)	Blank(s)	Blank(s)	Cerebrovascular Diseases	Alive or dead of other cause	Dead (attributable to causes other than this cancer dx)	0107	Complete dates are available and there are more than 0 days of survival	Cerebrovascular Diseases	Cerebrovascular diseases	Blank(s)	Dead	Blank(s)
55-59 years	Male	1995	White	Small Intestine	Malignant	8240	C17.2-Ileum	172	Blank(s)	Blank(s)	Not a paired site	Positive histology	8240/3: Carcinoid tumor, NOS	8240/3: Carcinoid tumor, NOS	Blank(s)	Blank(s)	Blank(s)	Blank(s)	Blank(s)	Blank(s)	Blank(s)	No radiation and/or cancer-directed surgery	None/Unknown	No/Unknown	Blank(s)	Blank(s)	Blank(s)	Blank(s)	Blank(s)	Colon excluding Rectum	Dead (attributable to this cancer dx)	Alive or dead due to cancer	0237	Complete dates are available and there are more than 0 days of survival	Colon excluding Rectum	Colon And Rectum (Excluding Appendix)	Blank(s)	Dead	Blank(s)
75-79 years	Female	1998	White	Rectum	Malignant	8240	C20.9-Rectum, NOS	209	Blank(s)	Blank(s)	Not a paired site	Positive histology	8240/3: Carcinoid tumor, NOS	8240/3: Carcinoid tumor, NOS	Blank(s)	Blank(s)	Blank(s)	Blank(s)	27	Blank(s)	Blank(s)	No radiation and/or cancer-directed surgery	None/Unknown	No/Unknown	Blank(s)	Blank(s)	Blank(s)	Blank(s)	Blank(s)	Chronic Lymphocytic Leukemia	Alive or dead of other cause	Dead (attributable to causes other than this cancer dx)	0159	Incomplete dates are available and there cannot be zero days of follow-up	Chronic Lymphocytic Leukemia	Chronic lymphocytic leukemia (CLL)/Small lymphocytic lymphoma	Blank(s)	Dead	Blank(s)
20-24 years	Female	1993	Asian or Pacific Islander	Pancreas	Malignant	8151	C25.1-Body of pancreas	251	Blank(s)	Blank(s)	Not a paired site	Positive histology	8151/3: Insulinoma, malignant	8151/3: Insulinoma, malignant	Blank(s)	Blank(s)	Blank(s)	Blank(s)	Blank(s)	Blank(s)	Blank(s)	No radiation and/or cancer-directed surgery	None/Unknown	No/Unknown	Blank(s)	Blank(s)	Blank(s)	Blank(s)	Blank(s)	Alive	Alive or dead of other cause	Alive or dead due to cancer	0331	Complete dates are available and there are more than 0 days of survival	Alive	Alive	Blank(s)	Alive	Blank(s)
70-74 years	Female	1993	White	Rectum	Malignant	8240	C20.9-Rectum, NOS	209	Blank(s)	Blank(s)	Not a paired site	Positive histology	8240/3: Carcinoid tumor, NOS	8240/3: Carcinoid tumor, NOS	Blank(s)	Blank(s)	Blank(s)	Blank(s)	Blank(s)	Blank(s)	Blank(s)	No radiation and/or cancer-directed surgery	None/Unknown	No/Unknown	Blank(s)	Blank(s)	Blank(s)	Blank(s)	Blank(s)	Other Cause of Death	Alive or dead of other cause	Dead (attributable to causes other than this cancer dx)	0110	Complete dates are available and there are more than 0 days of survival	Other Cause of Death	Other COD	Blank(s)	Dead	Blank(s)
60-64 years	Female	1995	Black	Small Intestine	Malignant	8240	C17.9-Small intestine, NOS	179	Blank(s)	Blank(s)	Not a paired site	Positive histology	8240/3: Carcinoid tumor, NOS	8240/3: Carcinoid tumor, NOS	Blank(s)	Blank(s)	Blank(s)	Blank(s)	Blank(s)	Blank(s)	Blank(s)	No radiation and/or cancer-directed surgery	None/Unknown	No/Unknown	Blank(s)	Blank(s)	Blank(s)	Blank(s)	Blank(s)	Miscellaneous Malignant Cancer	Dead (attributable to this cancer dx)	Alive or dead due to cancer	0085	Complete dates are available and there are more than 0 days of survival	Miscellaneous Malignant Cancer	Miscellaneous Neoplasms	Blank(s)	Dead	Blank(s)
75-79 years	Female	1993	White	Small Intestine	Malignant	8240	C17.1-Jejunum	171	Blank(s)	Blank(s)	Not a paired site	Positive histology	8240/3: Carcinoid tumor, NOS	8240/3: Carcinoid tumor, NOS	Blank(s)	Blank(s)	Blank(s)	Blank(s)	Blank(s)	Blank(s)	Blank(s)	No radiation and/or cancer-directed surgery	None/Unknown	No/Unknown	Blank(s)	Blank(s)	Blank(s)	Blank(s)	Blank(s)	Other Cause of Death	Alive or dead of other cause	Dead (attributable to causes other than this cancer dx)	0036	Complete dates are available and there are more than 0 days of survival	Other Cause of Death	Other COD	Blank(s)	Dead	Blank(s)
75-79 years	Female	1993	White	Stomach	Malignant	8240	C16.2-Body of stomach	162	Blank(s)	Blank(s)	Not a paired site	Positive histology	8240/3: Carcinoid tumor, NOS	8240/3: Carcinoid tumor, NOS	Blank(s)	Blank(s)	Blank(s)	Blank(s)	Blank(s)	Blank(s)	Blank(s)	No radiation and/or cancer-directed surgery	None/Unknown	No/Unknown	Blank(s)	Blank(s)	Blank(s)	Blank(s)	Blank(s)	Other Infectious and Parasitic Diseases including HIV	Alive or dead of other cause	Dead (attributable to causes other than this cancer dx)	0203	Complete dates are available and there are more than 0 days of survival	Other Infectious and Parasitic Diseases including HIV	Other infectious and Parasitic Diseases incl HIV	Blank(s)	Dead	Blank(s)
50-54 years	Female	1994	White	Cecum	Malignant	8240	C18.0-Cecum	180	Blank(s)	Blank(s)	Not a paired site	Positive histology	8240/3: Carcinoid tumor, NOS	8240/3: Carcinoid tumor, NOS	Blank(s)	Blank(s)	Blank(s)	Blank(s)	Blank(s)	Blank(s)	Blank(s)	No radiation and/or cancer-directed surgery	None/Unknown	No/Unknown	Blank(s)	Blank(s)	Blank(s)	Blank(s)	Blank(s)	Miscellaneous Malignant Cancer	Dead (attributable to this cancer dx)	Alive or dead due to cancer	0157	Complete dates are available and there are more than 0 days of survival	Miscellaneous Malignant Cancer	Miscellaneous Neoplasms	Blank(s)	Dead	Blank(s)
55-59 years	Male	1995	Black	Rectum	Malignant	8240	C20.9-Rectum, NOS	209	Blank(s)	Blank(s)	Not a paired site	Positive histology	8240/3: Carcinoid tumor, NOS	8240/3: Carcinoid tumor, NOS	Blank(s)	Blank(s)	Blank(s)	Blank(s)	Blank(s)	Blank(s)	Blank(s)	No radiation and/or cancer-directed surgery	None/Unknown	No/Unknown	Blank(s)	Blank(s)	Blank(s)	Blank(s)	Blank(s)	State DC not available or state DC available but no COD	Dead (missing/unknown COD)	Dead (missing/unknown COD)	0268	Complete dates are available and there are more than 0 days of survival	State DC not available or state DC available but no COD	State DC not available or state DC available but no COD	Blank(s)	Dead	Blank(s)
55-59 years	Male	1994	White	Rectum	Malignant	8240	C20.9-Rectum, NOS	209	Blank(s)	Blank(s)	Not a paired site	Positive histology	8240/3: Carcinoid tumor, NOS	8240/3: Carcinoid tumor, NOS	Blank(s)	Blank(s)	Blank(s)	Blank(s)	Blank(s)	Blank(s)	Blank(s)	No radiation and/or cancer-directed surgery	None/Unknown	No/Unknown	Blank(s)	Blank(s)	Blank(s)	Blank(s)	Blank(s)	Diseases of Heart	Alive or dead of other cause	Dead (attributable to causes other than this cancer dx)	0295	Complete dates are available and there are more than 0 days of survival	Diseases of Heart	Other and unspecified disorders of the circulatory system	Blank(s)	Dead	Blank(s)
70-74 years	Male	1993	White	Small Intestine	Malignant	8240	C17.0-Duodenum	170	Blank(s)	Blank(s)	Not a paired site	Positive histology	8240/3: Carcinoid tumor, NOS	8240/3: Carcinoid tumor, NOS	Blank(s)	Blank(s)	Blank(s)	Blank(s)	Blank(s)	Blank(s)	Blank(s)	No radiation and/or cancer-directed surgery	None/Unknown	No/Unknown	Blank(s)	Blank(s)	Blank(s)	Blank(s)	Blank(s)	Other Cause of Death	Alive or dead of other cause	Dead (attributable to causes other than this cancer dx)	0039	Complete dates are available and there are more than 0 days of survival	Other Cause of Death	Other COD	Blank(s)	Dead	Blank(s)
85+ years	Male	1994	White	Small Intestine	Malignant	8240	C17.2-Ileum	172	Blank(s)	Blank(s)	Not a paired site	Positive histology	8240/3: Carcinoid tumor, NOS	8240/3: Carcinoid tumor, NOS	Blank(s)	Blank(s)	Blank(s)	Blank(s)	Blank(s)	Blank(s)	Blank(s)	No radiation and/or cancer-directed surgery	None/Unknown	No/Unknown	Blank(s)	Blank(s)	Blank(s)	Blank(s)	Blank(s)	Non-Hodgkin Lymphoma	Dead (attributable to this cancer dx)	Alive or dead due to cancer	Unknown	Not calculated because a Death Certificate Only or Autopsy Only case	Non-Hodgkin Lymphoma	Non-Hodgkin Lymphomas	Blank(s)	Dead	Blank(s)
75-79 years	Male	1994	Black	Small Intestine	Malignant	8240	C17.9-Small intestine, NOS	179	Blank(s)	Blank(s)	Not a paired site	Positive histology	8240/3: Carcinoid tumor, NOS	8240/3: Carcinoid tumor, NOS	Blank(s)	Blank(s)	Blank(s)	Blank(s)	Blank(s)	Blank(s)	Blank(s)	No radiation and/or cancer-directed surgery	None/Unknown	No/Unknown	Blank(s)	Blank(s)	Blank(s)	Blank(s)	Blank(s)	Other Cause of Death	Dead (attributable to this cancer dx)	Alive or dead due to cancer	0000	Complete dates are available and there are 0 days of survival	Other Cause of Death	Other COD	Blank(s)	Dead	Blank(s)
75-79 years	Female	1993	White	Small Intestine	Malignant	8240	C17.2-Ileum	172	Blank(s)	Blank(s)	Not a paired site	Positive histology	8240/3: Carcinoid tumor, NOS	8240/3: Carcinoid tumor, NOS	Blank(s)	Blank(s)	Blank(s)	Blank(s)	Blank(s)	Blank(s)	Blank(s)	No radiation and/or cancer-directed surgery	None/Unknown	No/Unknown	Blank(s)	Blank(s)	Blank(s)	Blank(s)	Blank(s)	Colon excluding Rectum	Dead (attributable to this cancer dx)	Alive or dead due to cancer	0071	Complete dates are available and there are more than 0 days of survival	Colon excluding Rectum	Colon And Rectum (Excluding Appendix)	Blank(s)	Dead	Blank(s)
75-79 years	Male	1992	White	Rectum	Malignant	8240	C20.9-Rectum, NOS	209	Blank(s)	Blank(s)	Not a paired site	Positive histology	8240/3: Carcinoid tumor, NOS	8240/3: Carcinoid tumor, NOS	Blank(s)	Blank(s)	Blank(s)	Blank(s)	Blank(s)	Blank(s)	Blank(s)	No radiation and/or cancer-directed surgery	None/Unknown	No/Unknown	Blank(s)	Blank(s)	Blank(s)	Blank(s)	Blank(s)	In situ, benign or unknown behavior neoplasm	Dead (attributable to this cancer dx)	Alive or dead due to cancer	0012	Incomplete dates are available and there cannot be zero days of follow-up	In situ, benign or unknown behavior neoplasm	Benign and Borderline: All Other sites	Blank(s)	Dead	Blank(s)
65-69 years	Male	1994	White	Rectum	Malignant	8240	C20.9-Rectum, NOS	209	Blank(s)	Blank(s)	Not a paired site	Positive histology	8240/3: Carcinoid tumor, NOS	8240/3: Carcinoid tumor, NOS	Blank(s)	Blank(s)	Blank(s)	Blank(s)	Blank(s)	Blank(s)	Blank(s)	No radiation and/or cancer-directed surgery	None/Unknown	No/Unknown	Blank(s)	Blank(s)	Blank(s)	Blank(s)	Blank(s)	Tuberculosis	Alive or dead of other cause	Dead (attributable to causes other than this cancer dx)	0211	Complete dates are available and there are more than 0 days of survival	Tuberculosis	Other infectious and Parasitic Diseases incl HIV	Blank(s)	Dead	Blank(s)
35-39 years	Female	1995	Asian or Pacific Islander	Rectum	Malignant	8240	C20.9-Rectum, NOS	209	Blank(s)	Blank(s)	Not a paired site	Positive histology	8240/3: Carcinoid tumor, NOS	8240/3: Carcinoid tumor, NOS	Blank(s)	Blank(s)	Blank(s)	Blank(s)	Blank(s)	Blank(s)	Blank(s)	No radiation and/or cancer-directed surgery	None/Unknown	No/Unknown	Blank(s)	Blank(s)	Blank(s)	Blank(s)	Blank(s)	Alive	Alive or dead of other cause	Alive or dead due to cancer	0304	Complete dates are available and there are more than 0 days of survival	Alive	Alive	Blank(s)	Alive	Blank(s)
45-49 years	Female	2006	Asian or Pacific Islander	Rectum	Malignant	8240	C20.9-Rectum, NOS	209	Blank(s)	Blank(s)	Not a paired site	Positive histology	8240/3: Carcinoid tumor, NOS	8240/3: Carcinoid tumor, NOS	Blank(s)	Blank(s)	Blank(s)	Blank(s)	20	None	None; diagnosed at autopsy	No radiation and/or cancer-directed surgery	None/Unknown	No/Unknown	999	NA	NA	NA	00	Alive	Alive or dead of other cause	Alive or dead due to cancer	0178	Complete dates are available and there are more than 0 days of survival	Alive	Alive	Alive	Alive	NA
65-69 years	Female	2012	White	Small Intestine	Malignant	8240	C17.2-Ileum	172	Blank(s)	Blank(s)	Not a paired site	Positive histology	8240/3: Carcinoid tumor, NOS	8240/3: Carcinoid tumor, NOS	IV	T4	N1	M1	30	1 to 3 regional lymph nodes removed	Non-primary surgical procedure to distant site	No radiation and/or cancer-directed surgery	None/Unknown	No/Unknown	015	NA	NA	NA	40	Alive	Alive or dead of other cause	Alive or dead due to cancer	0080	Complete dates are available and there are more than 0 days of survival	Alive	Alive	Alive	Alive	NA
50-54 years	Female	1993	Black	Sigmoid Colon	Malignant	8240	C18.7-Sigmoid colon	187	Blank(s)	Blank(s)	Not a paired site	Positive histology	8240/3: Carcinoid tumor, NOS	8240/3: Carcinoid tumor, NOS	Blank(s)	Blank(s)	Blank(s)	Blank(s)	Blank(s)	Blank(s)	Blank(s)	No radiation and/or cancer-directed surgery	None/Unknown	No/Unknown	Blank(s)	Blank(s)	Blank(s)	Blank(s)	Blank(s)	Alive	Alive or dead of other cause	Alive or dead due to cancer	0325	Complete dates are available and there are more than 0 days of survival	Alive	Alive	Blank(s)	Alive	Blank(s)
65-69 years	Male	1994	Asian or Pacific Islander	Sigmoid Colon	Malignant	8240	C18.7-Sigmoid colon	187	Blank(s)	Blank(s)	Not a paired site	Positive histology	8240/3: Carcinoid tumor, NOS	8240/3: Carcinoid tumor, NOS	Blank(s)	Blank(s)	Blank(s)	Blank(s)	Blank(s)	Blank(s)	Blank(s)	Radiation after surgery	Beam radiation	Yes	Blank(s)	Blank(s)	Blank(s)	Blank(s)	Blank(s)	Rectum and Rectosigmoid Junction	Dead (attributable to this cancer dx)	Alive or dead due to cancer	0073	Complete dates are available and there are more than 0 days of survival	Rectum and Rectosigmoid Junction	Colon And Rectum (Excluding Appendix)	Blank(s)	Dead	Blank(s)
40-44 years	Male	1993	Black	Small Intestine	Malignant	8240	C17.0-Duodenum	170	Blank(s)	Blank(s)	Not a paired site	Positive histology	8240/3: Carcinoid tumor, NOS	8240/3: Carcinoid tumor, NOS	Blank(s)	Blank(s)	Blank(s)	Blank(s)	Blank(s)	Blank(s)	Blank(s)	No radiation and/or cancer-directed surgery	None/Unknown	No/Unknown	Blank(s)	Blank(s)	Blank(s)	Blank(s)	Blank(s)	Chronic Liver Disease and Cirrhosis	Alive or dead of other cause	Dead (attributable to causes other than this cancer dx)	0020	Complete dates are available and there are more than 0 days of survival	Chronic Liver Disease and Cirrhosis	Chronic Liver Disease and Cirrhosis	Blank(s)	Dead	Blank(s)
65-69 years	Male	1994	Black	Rectum	Malignant	8240	C20.9-Rectum, NOS	209	Blank(s)	Blank(s)	Not a paired site	Positive histology	8240/3: Carcinoid tumor, NOS	8240/3: Carcinoid tumor, NOS	Blank(s)	Blank(s)	Blank(s)	Blank(s)	Blank(s)	Blank(s)	Blank(s)	No radiation and/or cancer-directed surgery	None/Unknown	No/Unknown	Blank(s)	Blank(s)	Blank(s)	Blank(s)	Blank(s)	Other Cause of Death	Alive or dead of other cause	Dead (attributable to causes other than this cancer dx)	0198	Complete dates are available and there are more than 0 days of survival	Other Cause of Death	Other COD	Blank(s)	Dead	Blank(s)
45-49 years	Male	1993	Asian or Pacific Islander	Sigmoid Colon	Malignant	8240	C18.7-Sigmoid colon	187	Blank(s)	Blank(s)	Not a paired site	Positive histology	8240/3: Carcinoid tumor, NOS	8240/3: Carcinoid tumor, NOS	Blank(s)	Blank(s)	Blank(s)	Blank(s)	Blank(s)	Blank(s)	Blank(s)	No radiation and/or cancer-directed surgery	None/Unknown	Yes	Blank(s)	Blank(s)	Blank(s)	Blank(s)	Blank(s)	Chronic Liver Disease and Cirrhosis	Alive or dead of other cause	Dead (attributable to causes other than this cancer dx)	0164	Complete dates are available and there are more than 0 days of survival	Chronic Liver Disease and Cirrhosis	Chronic Liver Disease and Cirrhosis	Blank(s)	Dead	Blank(s)
50-54 years	Female	1994	Black	Cecum	Malignant	8246	C18.0-Cecum	180	Blank(s)	Blank(s)	Not a paired site	Positive histology	8246/3: Neuroendocrine carcinoma, NOS	8246/3: Neuroendocrine carcinoma, NOS	Blank(s)	Blank(s)	Blank(s)	Blank(s)	Blank(s)	Blank(s)	Blank(s)	No radiation and/or cancer-directed surgery	None/Unknown	Yes	Blank(s)	Blank(s)	Blank(s)	Blank(s)	Blank(s)	Pancreas	Dead (attributable to this cancer dx)	Alive or dead due to cancer	0003	Complete dates are available and there are more than 0 days of survival	Pancreas	Pancreas	Blank(s)	Dead	Blank(s)
75-79 years	Male	1995	White	Stomach	Malignant	8240	C16.2-Body of stomach	162	Blank(s)	Blank(s)	Not a paired site	Positive histology	8240/3: Carcinoid tumor, NOS	8240/3: Carcinoid tumor, NOS	Blank(s)	Blank(s)	Blank(s)	Blank(s)	Blank(s)	Blank(s)	Blank(s)	No radiation and/or cancer-directed surgery	None/Unknown	No/Unknown	Blank(s)	Blank(s)	Blank(s)	Blank(s)	Blank(s)	Pancreas	Alive or dead of other cause	Dead (attributable to causes other than this cancer dx)	0025	Complete dates are available and there are more than 0 days of survival	Pancreas	Pancreas	Blank(s)	Dead	Blank(s)
75-79 years	Male	1992	White	Small Intestine	Malignant	8240	C17.2-Ileum	172	Blank(s)	Blank(s)	Not a paired site	Positive histology	8240/3: Carcinoid tumor, NOS	8240/3: Carcinoid tumor, NOS	Blank(s)	Blank(s)	Blank(s)	Blank(s)	Blank(s)	Blank(s)	Blank(s)	No radiation and/or cancer-directed surgery	None/Unknown	No/Unknown	Blank(s)	Blank(s)	Blank(s)	Blank(s)	Blank(s)	Other Diseases of Arteries, Arterioles, Capillaries	Alive or dead of other cause	Dead (attributable to causes other than this cancer dx)	0002	Complete dates are available and there are more than 0 days of survival	Other Diseases of Arteries, Arterioles, Capillaries	Diseases of arteries, arterioles and capillaries	Blank(s)	Dead	Blank(s)
65-69 years	Female	1995	White	Small Intestine	Malignant	8240	C17.9-Small intestine, NOS	179	Blank(s)	Blank(s)	Not a paired site	Positive histology	8240/3: Carcinoid tumor, NOS	8240/3: Carcinoid tumor, NOS	Blank(s)	Blank(s)	Blank(s)	Blank(s)	Blank(s)	Blank(s)	Blank(s)	No radiation and/or cancer-directed surgery	None/Unknown	No/Unknown	Blank(s)	Blank(s)	Blank(s)	Blank(s)	Blank(s)	Small Intestine	Dead (attributable to this cancer dx)	Alive or dead due to cancer	0252	Complete dates are available and there are more than 0 days of survival	Small Intestine	Small Intestine	Blank(s)	Dead	Blank(s)
75-79 years	Male	1992	White	Small Intestine	Malignant	8240	C17.0-Duodenum	170	Blank(s)	Blank(s)	Not a paired site	Positive histology	8240/3: Carcinoid tumor, NOS	8240/3: Carcinoid tumor, NOS	Blank(s)	Blank(s)	Blank(s)	Blank(s)	Blank(s)	Blank(s)	Blank(s)	No radiation and/or cancer-directed surgery	None/Unknown	No/Unknown	Blank(s)	Blank(s)	Blank(s)	Blank(s)	Blank(s)	Septicemia	Alive or dead of other cause	Dead (attributable to causes other than this cancer dx)	0000	Complete dates are available and there are more than 0 days of survival	Septicemia	Septicemia	Blank(s)	Dead	Blank(s)
55-59 years	Male	1993	Asian or Pacific Islander	Rectum	Malignant	8240	C20.9-Rectum, NOS	209	Blank(s)	Blank(s)	Not a paired site	Positive histology	8240/3: Carcinoid tumor, NOS	8240/3: Carcinoid tumor, NOS	Blank(s)	Blank(s)	Blank(s)	Blank(s)	Blank(s)	Blank(s)	Blank(s)	No radiation and/or cancer-directed surgery	None/Unknown	No/Unknown	Blank(s)	Blank(s)	Blank(s)	Blank(s)	Blank(s)	State DC not available or state DC available but no COD	Dead (missing/unknown COD)	Dead (missing/unknown COD)	0260	Complete dates are available and there are more than 0 days of survival	State DC not available or state DC available but no COD	State DC not available or state DC available but no COD	Blank(s)	Dead	Blank(s)
40-44 years	Female	1993	Asian or Pacific Islander	Rectum	Malignant	8240	C20.9-Rectum, NOS	209	Blank(s)	Blank(s)	Not a paired site	Positive histology	8240/3: Carcinoid tumor, NOS	8240/3: Carcinoid tumor, NOS	Blank(s)	Blank(s)	Blank(s)	Blank(s)	Blank(s)	Blank(s)	Blank(s)	No radiation and/or cancer-directed surgery	None/Unknown	No/Unknown	Blank(s)	Blank(s)	Blank(s)	Blank(s)	Blank(s)	Alive	Alive or dead of other cause	Alive or dead due to cancer	0323	Complete dates are available and there are more than 0 days of survival	Alive	Alive	Blank(s)	Alive	Blank(s)
65-69 years	Male	1994	Black	Small Intestine	Malignant	8240	C17.9-Small intestine, NOS	179	Blank(s)	Blank(s)	Not a paired site	Positive histology	8240/3: Carcinoid tumor, NOS	8240/3: Carcinoid tumor, NOS	Blank(s)	Blank(s)	Blank(s)	Blank(s)	Blank(s)	Blank(s)	Blank(s)	No radiation and/or cancer-directed surgery	None/Unknown	No/Unknown	Blank(s)	Blank(s)	Blank(s)	Blank(s)	Blank(s)	Diseases of Heart	Alive or dead of other cause	Dead (attributable to causes other than this cancer dx)	0040	Complete dates are available and there are more than 0 days of survival	Diseases of Heart	Ischemic heart disease	Blank(s)	Dead	Blank(s)
85+ years	Female	1992	White	Small Intestine	Malignant	8240	C17.9-Small intestine, NOS	179	Blank(s)	Blank(s)	Not a paired site	Positive histology	8240/3: Carcinoid tumor, NOS	8240/3: Carcinoid tumor, NOS	Blank(s)	Blank(s)	Blank(s)	Blank(s)	Blank(s)	Blank(s)	Blank(s)	No radiation and/or cancer-directed surgery	None/Unknown	No/Unknown	Blank(s)	Blank(s)	Blank(s)	Blank(s)	Blank(s)	Accidents and Adverse Effects	Alive or dead of other cause	Dead (attributable to causes other than this cancer dx)	0048	Complete dates are available and there are more than 0 days of survival	Accidents and Adverse Effects	Accidents and Adverse Effects	Blank(s)	Dead	Blank(s)
60-64 years	Male	1992	White	Small Intestine	Malignant	8240	C17.9-Small intestine, NOS	179	Blank(s)	Blank(s)	Not a paired site	Positive histology	8240/3: Carcinoid tumor, NOS	8240/3: Carcinoid tumor, NOS	Blank(s)	Blank(s)	Blank(s)	Blank(s)	Blank(s)	Blank(s)	Blank(s)	No radiation and/or cancer-directed surgery	None/Unknown	No/Unknown	Blank(s)	Blank(s)	Blank(s)	Blank(s)	Blank(s)	Pneumonia and Influenza	Alive or dead of other cause	Dead (attributable to causes other than this cancer dx)	0085	Complete dates are available and there are more than 0 days of survival	Pneumonia and Influenza	Pneumonia and Influenza	Blank(s)	Dead	Blank(s)
75-79 years	Female	1993	Asian or Pacific Islander	Rectum	Malignant	8240	C20.9-Rectum, NOS	209	Blank(s)	Blank(s)	Not a paired site	Positive histology	8240/3: Carcinoid tumor, NOS	8240/3: Carcinoid tumor, NOS	Blank(s)	Blank(s)	Blank(s)	Blank(s)	Blank(s)	Blank(s)	Blank(s)	No radiation and/or cancer-directed surgery	None/Unknown	No/Unknown	Blank(s)	Blank(s)	Blank(s)	Blank(s)	Blank(s)	Alive	Alive or dead of other cause	Alive or dead due to cancer	0324	Complete dates are available and there are more than 0 days of survival	Alive	Alive	Blank(s)	Alive	Blank(s)
50-54 years	Male	1993	Black	Small Intestine	Malignant	8246	C17.9-Small intestine, NOS	179	Blank(s)	Blank(s)	Not a paired site	Positive histology	8246/3: Neuroendocrine carcinoma, NOS	8246/3: Neuroendocrine carcinoma, NOS	Blank(s)	Blank(s)	Blank(s)	Blank(s)	Blank(s)	Blank(s)	Blank(s)	No radiation and/or cancer-directed surgery	None/Unknown	No/Unknown	Blank(s)	Blank(s)	Blank(s)	Blank(s)	Blank(s)	Alive	Alive or dead of other cause	Alive or dead due to cancer	0334	Complete dates are available and there are more than 0 days of survival	Alive	Alive	Blank(s)	Alive	Blank(s)
40-44 years	Male	1994	White	Small Intestine	Malignant	8240	C17.1-Jejunum	171	Blank(s)	Blank(s)	Not a paired site	Positive histology	8240/3: Carcinoid tumor, NOS	8240/3: Carcinoid tumor, NOS	Blank(s)	Blank(s)	Blank(s)	Blank(s)	Blank(s)	Blank(s)	Blank(s)	No radiation and/or cancer-directed surgery	None/Unknown	No/Unknown	Blank(s)	Blank(s)	Blank(s)	Blank(s)	Blank(s)	Tonsil	Alive or dead of other cause	Dead (attributable to causes other than this cancer dx)	0258	Complete dates are available and there are more than 0 days of survival	Tonsil	Oropharynx	Blank(s)	Dead	Blank(s)
40-44 years	Male	1993	White	Pancreas	Malignant	8150	C25.4-Islets of Langerhans	254	Blank(s)	Blank(s)	Not a paired site	Positive histology	8150/3: Pancreatic endocrine tumor, malignant	8150/3: Pancreatic endocrine tumor, malignant	Blank(s)	Blank(s)	Blank(s)	Blank(s)	Blank(s)	Blank(s)	Blank(s)	No radiation and/or cancer-directed surgery	Beam radiation	Yes	Blank(s)	Blank(s)	Blank(s)	Blank(s)	Blank(s)	Pancreas	Dead (attributable to this cancer dx)	Alive or dead due to cancer	0093	Complete dates are available and there are more than 0 days of survival	Pancreas	Pancreas	Blank(s)	Dead	Blank(s)
55-59 years	Male	1995	White	Pancreas	Malignant	8246	C25.9-Pancreas, NOS	259	Blank(s)	Blank(s)	Not a paired site	Positive histology	8246/3: Neuroendocrine carcinoma, NOS	8246/3: Neuroendocrine carcinoma, NOS	Blank(s)	Blank(s)	Blank(s)	Blank(s)	Blank(s)	Blank(s)	Blank(s)	No radiation and/or cancer-directed surgery	None/Unknown	No/Unknown	Blank(s)	Blank(s)	Blank(s)	Blank(s)	Blank(s)	Pancreas	Dead (attributable to this cancer dx)	Alive or dead due to cancer	0084	Complete dates are available and there are more than 0 days of survival	Pancreas	Pancreas	Blank(s)	Dead	Blank(s)
75-79 years	Female	1994	White	Small Intestine	Malignant	8153	C17.0-Duodenum	170	Blank(s)	Blank(s)	Not a paired site	Positive histology	8153/3: Gastrinoma, malignant	8153/3: Gastrinoma, malignant	Blank(s)	Blank(s)	Blank(s)	Blank(s)	Blank(s)	Blank(s)	Blank(s)	No radiation and/or cancer-directed surgery	None/Unknown	No/Unknown	Blank(s)	Blank(s)	Blank(s)	Blank(s)	Blank(s)	Other Cause of Death	Alive or dead of other cause	Dead (attributable to causes other than this cancer dx)	0041	Complete dates are available and there are more than 0 days of survival	Other Cause of Death	Other COD	Blank(s)	Dead	Blank(s)
70-74 years	Male	1992	White	Small Intestine	Malignant	8240	C17.0-Duodenum	170	Blank(s)	Blank(s)	Not a paired site	Positive histology	8240/3: Carcinoid tumor, NOS	8240/3: Carcinoid tumor, NOS	Blank(s)	Blank(s)	Blank(s)	Blank(s)	Blank(s)	Blank(s)	Blank(s)	No radiation and/or cancer-directed surgery	None/Unknown	No/Unknown	Blank(s)	Blank(s)	Blank(s)	Blank(s)	Blank(s)	Other Cause of Death	Alive or dead of other cause	Dead (attributable to causes other than this cancer dx)	0099	Complete dates are available and there are more than 0 days of survival	Other Cause of Death	Other COD	Blank(s)	Dead	Blank(s)
35-39 years	Male	1994	White	Stomach	Malignant	8240	C16.9-Stomach, NOS	169	Blank(s)	Blank(s)	Not a paired site	Positive histology	8240/3: Carcinoid tumor, NOS	8240/3: Carcinoid tumor, NOS	Blank(s)	Blank(s)	Blank(s)	Blank(s)	Blank(s)	Blank(s)	Blank(s)	No radiation and/or cancer-directed surgery	None/Unknown	No/Unknown	Blank(s)	Blank(s)	Blank(s)	Blank(s)	Blank(s)	Alive	Alive or dead of other cause	Alive or dead due to cancer	0318	Complete dates are available and there are more than 0 days of survival	Alive	Alive	Blank(s)	Alive	Blank(s)
85+ years	Female	2014	White	Small Intestine	Malignant	8246	C17.2-Ileum	172	Blank(s)	Blank(s)	Not a paired site	Positive histology	8246/3: Neuroendocrine carcinoma, NOS	8246/3: Neuroendocrine carcinoma, NOS	IIIB	T3	N1	M0	40	4 or more regional lymph nodes removed	None; diagnosed at autopsy	No radiation and/or cancer-directed surgery	None/Unknown	No/Unknown	035	M0	N1	T3	00	Miscellaneous Malignant Cancer	Dead (attributable to this cancer dx)	Alive or dead due to cancer	0042	Complete dates are available and there are more than 0 days of survival	Miscellaneous Malignant Cancer	Miscellaneous Neoplasms	Miscellaneous Neoplasms	Dead	III
40-44 years	Female	1994	White	Pancreas	Malignant	8246	C25.0-Head of pancreas	250	Blank(s)	Blank(s)	Not a paired site	Positive histology	8246/3: Neuroendocrine carcinoma, NOS	8246/3: Neuroendocrine carcinoma, NOS	Blank(s)	Blank(s)	Blank(s)	Blank(s)	Blank(s)	Blank(s)	Blank(s)	No radiation and/or cancer-directed surgery	None/Unknown	No/Unknown	Blank(s)	Blank(s)	Blank(s)	Blank(s)	Blank(s)	Pancreas	Dead (attributable to this cancer dx)	Alive or dead due to cancer	0045	Complete dates are available and there are more than 0 days of survival	Pancreas	Pancreas	Blank(s)	Dead	Blank(s)
85+ years	Female	2006	White	Small Intestine	Malignant	8240	C17.0-Duodenum	170	Blank(s)	Blank(s)	Not a paired site	Positive histology	8240/3: Carcinoid tumor, NOS	8240/3: Carcinoid tumor, NOS	Blank(s)	Blank(s)	Blank(s)	Blank(s)	60	4 or more regional lymph nodes removed	None; diagnosed at autopsy	No radiation and/or cancer-directed surgery	None/Unknown	No/Unknown	070	NA	NA	NA	00	Pancreas	Alive or dead of other cause	Dead (attributable to causes other than this cancer dx)	0001	Complete dates are available and there are more than 0 days of survival	Pancreas	Pancreas	Pancreas	Dead	NA
60-64 years	Female	1995	White	Pancreas	Malignant	8153	C25.0-Head of pancreas	250	Blank(s)	Blank(s)	Not a paired site	Positive histology	8153/3: Gastrinoma, malignant	8153/3: Gastrinoma, malignant	Blank(s)	Blank(s)	Blank(s)	Blank(s)	Blank(s)	Blank(s)	Blank(s)	No radiation and/or cancer-directed surgery	None/Unknown	No/Unknown	Blank(s)	Blank(s)	Blank(s)	Blank(s)	Blank(s)	Pancreas	Dead (attributable to this cancer dx)	Alive or dead due to cancer	0037	Complete dates are available and there are more than 0 days of survival	Pancreas	Pancreas	Blank(s)	Dead	Blank(s)
70-74 years	Male	1992	White	Small Intestine	Malignant	8240	C17.2-Ileum	172	Blank(s)	Blank(s)	Not a paired site	Positive histology	8240/3: Carcinoid tumor, NOS	8240/3: Carcinoid tumor, NOS	Blank(s)	Blank(s)	Blank(s)	Blank(s)	Blank(s)	Blank(s)	Blank(s)	No radiation and/or cancer-directed surgery	None/Unknown	Yes	Blank(s)	Blank(s)	Blank(s)	Blank(s)	Blank(s)	Miscellaneous Malignant Cancer	Dead (attributable to this cancer dx)	Alive or dead due to cancer	0035	Incomplete dates are available and there cannot be zero days of follow-up	Miscellaneous Malignant Cancer	Miscellaneous Neoplasms	Blank(s)	Dead	Blank(s)
60-64 years	Female	1995	White	Appendix	Malignant	8240	C18.1-Appendix	181	Blank(s)	Blank(s)	Not a paired site	Positive histology	8240/3: Carcinoid tumor, NOS	8240/3: Carcinoid tumor, NOS	Blank(s)	Blank(s)	Blank(s)	Blank(s)	Blank(s)	Blank(s)	Blank(s)	No radiation and/or cancer-directed surgery	None/Unknown	No/Unknown	Blank(s)	Blank(s)	Blank(s)	Blank(s)	Blank(s)	Diseases of Heart	Alive or dead of other cause	Dead (attributable to causes other than this cancer dx)	0075	Complete dates are available and there are more than 0 days of survival	Diseases of Heart	Other and unspecified disorders of the circulatory system	Blank(s)	Dead	Blank(s)
60-64 years	Female	1995	White	Small Intestine	Malignant	8240	C17.2-Ileum	172	Blank(s)	Blank(s)	Not a paired site	Positive histology	8240/3: Carcinoid tumor, NOS	8240/3: Carcinoid tumor, NOS	Blank(s)	Blank(s)	Blank(s)	Blank(s)	Blank(s)	Blank(s)	Blank(s)	No radiation and/or cancer-directed surgery	None/Unknown	No/Unknown	Blank(s)	Blank(s)	Blank(s)	Blank(s)	Blank(s)	Small Intestine	Dead (attributable to this cancer dx)	Alive or dead due to cancer	0069	Complete dates are available and there are more than 0 days of survival	Small Intestine	Small Intestine	Blank(s)	Dead	Blank(s)
80-84 years	Male	1995	White	Small Intestine	Malignant	8240	C17.2-Ileum	172	Blank(s)	Blank(s)	Not a paired site	Positive histology	8240/3: Carcinoid tumor, NOS	8240/3: Carcinoid tumor, NOS	Blank(s)	Blank(s)	Blank(s)	Blank(s)	Blank(s)	Blank(s)	Blank(s)	No radiation and/or cancer-directed surgery	None/Unknown	No/Unknown	Blank(s)	Blank(s)	Blank(s)	Blank(s)	Blank(s)	Rectum and Rectosigmoid Junction	Dead (attributable to this cancer dx)	Alive or dead due to cancer	0016	Complete dates are available and there are more than 0 days of survival	Rectum and Rectosigmoid Junction	Colon And Rectum (Excluding Appendix)	Blank(s)	Dead	Blank(s)
75-79 years	Male	1995	White	Rectum	Malignant	8240	C20.9-Rectum, NOS	209	Blank(s)	Blank(s)	Not a paired site	Positive histology	8240/3: Carcinoid tumor, NOS	8240/3: Carcinoid tumor, NOS	Blank(s)	Blank(s)	Blank(s)	Blank(s)	Blank(s)	Blank(s)	Blank(s)	No radiation and/or cancer-directed surgery	None/Unknown	No/Unknown	Blank(s)	Blank(s)	Blank(s)	Blank(s)	Blank(s)	Chronic Obstructive Pulmonary Disease and Allied Cond	Alive or dead of other cause	Dead (attributable to causes other than this cancer dx)	0203	Complete dates are available and there are more than 0 days of survival	Chronic Obstructive Pulmonary Disease and Allied Cond	Chronic Obstructive Pulmonary Disease and Allied Conditions	Blank(s)	Dead	Blank(s)
65-69 years	Female	1995	White	Small Intestine	Malignant	8240	C17.2-Ileum	172	Blank(s)	Blank(s)	Not a paired site	Positive histology	8240/3: Carcinoid tumor, NOS	8240/3: Carcinoid tumor, NOS	Blank(s)	Blank(s)	Blank(s)	Blank(s)	Blank(s)	Blank(s)	Blank(s)	No radiation and/or cancer-directed surgery	None/Unknown	No/Unknown	Blank(s)	Blank(s)	Blank(s)	Blank(s)	Blank(s)	Other Cause of Death	Alive or dead of other cause	Dead (attributable to causes other than this cancer dx)	0085	Complete dates are available and there are more than 0 days of survival	Other Cause of Death	Other COD	Blank(s)	Dead	Blank(s)
70-74 years	Male	1994	White	Pancreas	Malignant	8150	C25.0-Head of pancreas	250	Blank(s)	Blank(s)	Not a paired site	Positive histology	8150/3: Pancreatic endocrine tumor, malignant	8150/3: Pancreatic endocrine tumor, malignant	Blank(s)	Blank(s)	Blank(s)	Blank(s)	Blank(s)	Blank(s)	Blank(s)	No radiation and/or cancer-directed surgery	None/Unknown	Yes	Blank(s)	Blank(s)	Blank(s)	Blank(s)	Blank(s)	Miscellaneous Malignant Cancer	Dead (attributable to this cancer dx)	Alive or dead due to cancer	0002	Complete dates are available and there are more than 0 days of survival	Miscellaneous Malignant Cancer	Miscellaneous Neoplasms	Blank(s)	Dead	Blank(s)
65-69 years	Male	1995	Asian or Pacific Islander	Rectum	Malignant	8240	C20.9-Rectum, NOS	209	Blank(s)	Blank(s)	Not a paired site	Positive histology	8240/3: Carcinoid tumor, NOS	8240/3: Carcinoid tumor, NOS	Blank(s)	Blank(s)	Blank(s)	Blank(s)	Blank(s)	Blank(s)	Blank(s)	No radiation and/or cancer-directed surgery	None/Unknown	No/Unknown	Blank(s)	Blank(s)	Blank(s)	Blank(s)	Blank(s)	Chronic Obstructive Pulmonary Disease and Allied Cond	Alive or dead of other cause	Dead (attributable to causes other than this cancer dx)	0089	Complete dates are available and there are more than 0 days of survival	Chronic Obstructive Pulmonary Disease and Allied Cond	Chronic Obstructive Pulmonary Disease and Allied Conditions	Blank(s)	Dead	Blank(s)
50-54 years	Female	1994	Black	Rectum	Malignant	8240	C20.9-Rectum, NOS	209	Blank(s)	Blank(s)	Not a paired site	Positive histology	8240/3: Carcinoid tumor, NOS	8240/3: Carcinoid tumor, NOS	Blank(s)	Blank(s)	Blank(s)	Blank(s)	Blank(s)	Blank(s)	Blank(s)	No radiation and/or cancer-directed surgery	None/Unknown	No/Unknown	Blank(s)	Blank(s)	Blank(s)	Blank(s)	Blank(s)	Alive	Alive or dead of other cause	Alive or dead due to cancer	0313	Complete dates are available and there are more than 0 days of survival	Alive	Alive	Blank(s)	Alive	Blank(s)
40-44 years	Female	1994	White	Small Intestine	Malignant	8240	C17.2-Ileum	172	Blank(s)	Blank(s)	Not a paired site	Positive histology	8240/3: Carcinoid tumor, NOS	8240/3: Carcinoid tumor, NOS	Blank(s)	Blank(s)	Blank(s)	Blank(s)	Blank(s)	Blank(s)	Blank(s)	No radiation and/or cancer-directed surgery	None/Unknown	No/Unknown	Blank(s)	Blank(s)	Blank(s)	Blank(s)	Blank(s)	Miscellaneous Malignant Cancer	Dead (attributable to this cancer dx)	Alive or dead due to cancer	0123	Complete dates are available and there are more than 0 days of survival	Miscellaneous Malignant Cancer	Miscellaneous Neoplasms	Blank(s)	Dead	Blank(s)
50-54 years	Female	1998	White	Rectum	Malignant	8240	C20.9-Rectum, NOS	209	Blank(s)	Blank(s)	Not a paired site	Positive histology	8240/3: Carcinoid tumor, NOS	8240/3: Carcinoid tumor, NOS	Blank(s)	Blank(s)	Blank(s)	Blank(s)	27	Blank(s)	Blank(s)	No radiation and/or cancer-directed surgery	None/Unknown	No/Unknown	Blank(s)	Blank(s)	Blank(s)	Blank(s)	Blank(s)	Alive	Alive or dead of other cause	Alive or dead due to cancer	0266	Complete dates are available and there are more than 0 days of survival	Alive	Alive	Blank(s)	Alive	Blank(s)
85+ years	Male	1995	White	Small Intestine	Malignant	8240	C17.2-Ileum	172	Blank(s)	Blank(s)	Not a paired site	Positive histology	8240/3: Carcinoid tumor, NOS	8240/3: Carcinoid tumor, NOS	Blank(s)	Blank(s)	Blank(s)	Blank(s)	Blank(s)	Blank(s)	Blank(s)	No radiation and/or cancer-directed surgery	None/Unknown	No/Unknown	Blank(s)	Blank(s)	Blank(s)	Blank(s)	Blank(s)	Pneumonia and Influenza	Alive or dead of other cause	Dead (attributable to causes other than this cancer dx)	Unknown	Not calculated because a Death Certificate Only or Autopsy Only case	Pneumonia and Influenza	Pneumonia and Influenza	Blank(s)	Dead	Blank(s)
50-54 years	Female	2001	Asian or Pacific Islander	Rectum	Malignant	8240	C20.9-Rectum, NOS	209	Blank(s)	Blank(s)	Not a paired site	Positive histology	8240/3: Carcinoid tumor, NOS	8240/3: Carcinoid tumor, NOS	Blank(s)	Blank(s)	Blank(s)	Blank(s)	26	Blank(s)	Blank(s)	No radiation and/or cancer-directed surgery	None/Unknown	No/Unknown	Blank(s)	Blank(s)	Blank(s)	Blank(s)	Blank(s)	Alive	Alive or dead of other cause	Alive or dead due to cancer	0230	Complete dates are available and there are more than 0 days of survival	Alive	Alive	Alive	Alive	Blank(s)
30-34 years	Male	1992	White	Small Intestine	Malignant	8240	C17.2-Ileum	172	Blank(s)	Blank(s)	Not a paired site	Positive histology	8240/3: Carcinoid tumor, NOS	8240/3: Carcinoid tumor, NOS	Blank(s)	Blank(s)	Blank(s)	Blank(s)	Blank(s)	Blank(s)	Blank(s)	No radiation and/or cancer-directed surgery	None/Unknown	No/Unknown	Blank(s)	Blank(s)	Blank(s)	Blank(s)	Blank(s)	Septicemia	Alive or dead of other cause	Dead (attributable to causes other than this cancer dx)	0150	Complete dates are available and there are more than 0 days of survival	Septicemia	Septicemia	Blank(s)	Dead	Blank(s)
60-64 years	Female	2005	Asian or Pacific Islander	Splenic Flexure	Malignant	8246	C18.5-Splenic flexure of colon	185	Blank(s)	Blank(s)	Not a paired site	Positive histology	8246/3: Neuroendocrine carcinoma, NOS	8246/3: Neuroendocrine carcinoma, NOS	Blank(s)	Blank(s)	Blank(s)	Blank(s)	30	4 or more regional lymph nodes removed	Non-primary surgical procedure to distant site	No radiation and/or cancer-directed surgery	None/Unknown	No/Unknown	060	M1	N1	T3	40	Miscellaneous Malignant Cancer	Alive or dead of other cause	Dead (attributable to causes other than this cancer dx)	0013	Complete dates are available and there are more than 0 days of survival	Miscellaneous Malignant Cancer	Miscellaneous Neoplasms	Miscellaneous Neoplasms	Dead	IV
60-64 years	Male	1994	White	Pancreas	Malignant	8155	C25.9-Pancreas, NOS	259	Blank(s)	Blank(s)	Not a paired site	Positive histology	8155/3: Vipoma, malignant	8155/3: Vipoma, malignant	Blank(s)	Blank(s)	Blank(s)	Blank(s)	Blank(s)	Blank(s)	Blank(s)	No radiation and/or cancer-directed surgery	None/Unknown	No/Unknown	Blank(s)	Blank(s)	Blank(s)	Blank(s)	Blank(s)	Miscellaneous Malignant Cancer	Dead (attributable to this cancer dx)	Alive or dead due to cancer	0222	Complete dates are available and there are more than 0 days of survival	Miscellaneous Malignant Cancer	Miscellaneous Neoplasms	Blank(s)	Dead	Blank(s)
55-59 years	Male	1994	White	Rectum	Malignant	8240	C20.9-Rectum, NOS	209	Blank(s)	Blank(s)	Not a paired site	Positive histology	8240/3: Carcinoid tumor, NOS	8240/3: Carcinoid tumor, NOS	Blank(s)	Blank(s)	Blank(s)	Blank(s)	Blank(s)	Blank(s)	Blank(s)	No radiation and/or cancer-directed surgery	None/Unknown	No/Unknown	Blank(s)	Blank(s)	Blank(s)	Blank(s)	Blank(s)	Miscellaneous Malignant Cancer	Alive or dead of other cause	Dead (attributable to causes other than this cancer dx)	0292	Complete dates are available and there are more than 0 days of survival	Miscellaneous Malignant Cancer	Miscellaneous Neoplasms	Blank(s)	Dead	Blank(s)
35-39 years	Female	1993	White	Rectosigmoid Junction	Malignant	8240	C19.9-Rectosigmoid junction	199	Blank(s)	Blank(s)	Not a paired site	Positive histology	8240/3: Carcinoid tumor, NOS	8240/3: Carcinoid tumor, NOS	Blank(s)	Blank(s)	Blank(s)	Blank(s)	Blank(s)	Blank(s)	Blank(s)	No radiation and/or cancer-directed surgery	None/Unknown	No/Unknown	Blank(s)	Blank(s)	Blank(s)	Blank(s)	Blank(s)	Alive	Alive or dead of other cause	Alive or dead due to cancer	0334	Complete dates are available and there are more than 0 days of survival	Alive	Alive	Blank(s)	Alive	Blank(s)
80-84 years	Female	1992	Black	Stomach	Malignant	8240	C16.1-Fundus of stomach	161	Blank(s)	Blank(s)	Not a paired site	Positive histology	8240/3: Carcinoid tumor, NOS	8240/3: Carcinoid tumor, NOS	Blank(s)	Blank(s)	Blank(s)	Blank(s)	Blank(s)	Blank(s)	Blank(s)	No radiation and/or cancer-directed surgery	None/Unknown	No/Unknown	Blank(s)	Blank(s)	Blank(s)	Blank(s)	Blank(s)	Stomach	Dead (attributable to this cancer dx)	Alive or dead due to cancer	0039	Complete dates are available and there are more than 0 days of survival	Stomach	Stomach	Blank(s)	Dead	Blank(s)
80-84 years	Female	1992	White	Small Intestine	Malignant	8240	C17.9-Small intestine, NOS	179	Blank(s)	Blank(s)	Not a paired site	Positive histology	8240/3: Carcinoid tumor, NOS	8240/3: Carcinoid tumor, NOS	Blank(s)	Blank(s)	Blank(s)	Blank(s)	Blank(s)	Blank(s)	Blank(s)	No radiation and/or cancer-directed surgery	None/Unknown	No/Unknown	Blank(s)	Blank(s)	Blank(s)	Blank(s)	Blank(s)	Miscellaneous Malignant Cancer	Dead (attributable to this cancer dx)	Alive or dead due to cancer	0000	Complete dates are available and there are more than 0 days of survival	Miscellaneous Malignant Cancer	Miscellaneous Neoplasms	Blank(s)	Dead	Blank(s)
40-44 years	Male	1993	Black	Rectum	Malignant	8240	C20.9-Rectum, NOS	209	Blank(s)	Blank(s)	Not a paired site	Positive histology	8240/3: Carcinoid tumor, NOS	8240/3: Carcinoid tumor, NOS	Blank(s)	Blank(s)	Blank(s)	Blank(s)	Blank(s)	Blank(s)	Blank(s)	No radiation and/or cancer-directed surgery	None/Unknown	No/Unknown	Blank(s)	Blank(s)	Blank(s)	Blank(s)	Blank(s)	Cerebrovascular Diseases	Alive or dead of other cause	Dead (attributable to causes other than this cancer dx)	0076	Complete dates are available and there are more than 0 days of survival	Cerebrovascular Diseases	Cerebrovascular diseases	Blank(s)	Dead	Blank(s)
65-69 years	Male	1995	Asian or Pacific Islander	Rectum	Malignant	8240	C20.9-Rectum, NOS	209	Blank(s)	Blank(s)	Not a paired site	Positive histology	8240/3: Carcinoid tumor, NOS	8240/3: Carcinoid tumor, NOS	Blank(s)	Blank(s)	Blank(s)	Blank(s)	Blank(s)	Blank(s)	Blank(s)	No radiation and/or cancer-directed surgery	None/Unknown	No/Unknown	Blank(s)	Blank(s)	Blank(s)	Blank(s)	Blank(s)	Diseases of Heart	Alive or dead of other cause	Dead (attributable to causes other than this cancer dx)	0265	Complete dates are available and there are more than 0 days of survival	Diseases of Heart	Ischemic heart disease	Blank(s)	Dead	Blank(s)
65-69 years	Female	1995	White	Rectum	Malignant	8240	C20.9-Rectum, NOS	209	Blank(s)	Blank(s)	Not a paired site	Positive histology	8240/3: Carcinoid tumor, NOS	8240/3: Carcinoid tumor, NOS	Blank(s)	Blank(s)	Blank(s)	Blank(s)	Blank(s)	Blank(s)	Blank(s)	No radiation and/or cancer-directed surgery	None/Unknown	No/Unknown	Blank(s)	Blank(s)	Blank(s)	Blank(s)	Blank(s)	Chronic Obstructive Pulmonary Disease and Allied Cond	Alive or dead of other cause	Dead (attributable to causes other than this cancer dx)	0105	Complete dates are available and there are more than 0 days of survival	Chronic Obstructive Pulmonary Disease and Allied Cond	Chronic Obstructive Pulmonary Disease and Allied Conditions	Blank(s)	Dead	Blank(s)
70-74 years	Male	1997	White	Rectosigmoid Junction	Malignant	8240	C19.9-Rectosigmoid junction	199	Blank(s)	Blank(s)	Not a paired site	Positive histology	8240/3: Carcinoid tumor, NOS	8240/3: Carcinoid tumor, NOS	Blank(s)	Blank(s)	Blank(s)	Blank(s)	Blank(s)	Blank(s)	Blank(s)	No radiation and/or cancer-directed surgery	None/Unknown	No/Unknown	Blank(s)	Blank(s)	Blank(s)	Blank(s)	Blank(s)	Diseases of Heart	Alive or dead of other cause	Dead (attributable to causes other than this cancer dx)	0042	Complete dates are available and there are more than 0 days of survival	Diseases of Heart	Ischemic heart disease	Blank(s)	Dead	Blank(s)
70-74 years	Female	1993	White	Cecum	Malignant	8246	C18.0-Cecum	180	Blank(s)	Blank(s)	Not a paired site	Positive histology	8246/3: Neuroendocrine carcinoma, NOS	8246/3: Neuroendocrine carcinoma, NOS	Blank(s)	Blank(s)	Blank(s)	Blank(s)	Blank(s)	Blank(s)	Blank(s)	No radiation and/or cancer-directed surgery	None/Unknown	No/Unknown	Blank(s)	Blank(s)	Blank(s)	Blank(s)	Blank(s)	Colon excluding Rectum	Dead (attributable to this cancer dx)	Alive or dead due to cancer	0001	Complete dates are available and there are more than 0 days of survival	Colon excluding Rectum	Colon And Rectum (Excluding Appendix)	Blank(s)	Dead	Blank(s)
80-84 years	Female	1993	White	Stomach	Malignant	8240	C16.1-Fundus of stomach	161	Blank(s)	Blank(s)	Not a paired site	Positive histology	8240/3: Carcinoid tumor, NOS	8240/3: Carcinoid tumor, NOS	Blank(s)	Blank(s)	Blank(s)	Blank(s)	Blank(s)	Blank(s)	Blank(s)	No radiation and/or cancer-directed surgery	None/Unknown	No/Unknown	Blank(s)	Blank(s)	Blank(s)	Blank(s)	Blank(s)	Diseases of Heart	Alive or dead of other cause	Dead (attributable to causes other than this cancer dx)	0056	Complete dates are available and there are more than 0 days of survival	Diseases of Heart	Hypertensive disease	Blank(s)	Dead	Blank(s)
55-59 years	Female	1992	Black	Rectosigmoid Junction	Malignant	8240	C19.9-Rectosigmoid junction	199	Blank(s)	Blank(s)	Not a paired site	Positive histology	8240/3: Carcinoid tumor, NOS	8240/3: Carcinoid tumor, NOS	Blank(s)	Blank(s)	Blank(s)	Blank(s)	Blank(s)	Blank(s)	Blank(s)	No radiation and/or cancer-directed surgery	None/Unknown	No/Unknown	Blank(s)	Blank(s)	Blank(s)	Blank(s)	Blank(s)	Alive	Alive or dead of other cause	Alive or dead due to cancer	0338	Complete dates are available and there are more than 0 days of survival	Alive	Alive	Blank(s)	Alive	Blank(s)
70-74 years	Male	1992	Black	Small Intestine	Malignant	8240	C17.2-Ileum	172	Blank(s)	Blank(s)	Not a paired site	Positive histology	8240/3: Carcinoid tumor, NOS	8240/3: Carcinoid tumor, NOS	Blank(s)	Blank(s)	Blank(s)	Blank(s)	Blank(s)	Blank(s)	Blank(s)	No radiation and/or cancer-directed surgery	None/Unknown	No/Unknown	Blank(s)	Blank(s)	Blank(s)	Blank(s)	Blank(s)	Lung and Bronchus	Alive or dead of other cause	Dead (attributable to causes other than this cancer dx)	0096	Complete dates are available and there are more than 0 days of survival	Lung and Bronchus	Lung And Bronchus	Blank(s)	Dead	Blank(s)
75-79 years	Male	1993	White	Small Intestine	Malignant	8240	C17.9-Small intestine, NOS	179	Blank(s)	Blank(s)	Not a paired site	Positive histology	8240/3: Carcinoid tumor, NOS	8240/3: Carcinoid tumor, NOS	Blank(s)	Blank(s)	Blank(s)	Blank(s)	Blank(s)	Blank(s)	Blank(s)	No radiation and/or cancer-directed surgery	None/Unknown	No/Unknown	Blank(s)	Blank(s)	Blank(s)	Blank(s)	Blank(s)	Cerebrovascular Diseases	Alive or dead of other cause	Dead (attributable to causes other than this cancer dx)	0105	Complete dates are available and there are more than 0 days of survival	Cerebrovascular Diseases	Cerebrovascular diseases	Blank(s)	Dead	Blank(s)
55-59 years	Male	1993	Asian or Pacific Islander	Rectum	Malignant	8240	C20.9-Rectum, NOS	209	Blank(s)	Blank(s)	Not a paired site	Positive histology	8240/3: Carcinoid tumor, NOS	8240/3: Carcinoid tumor, NOS	Blank(s)	Blank(s)	Blank(s)	Blank(s)	Blank(s)	Blank(s)	Blank(s)	No radiation and/or cancer-directed surgery	None/Unknown	No/Unknown	Blank(s)	Blank(s)	Blank(s)	Blank(s)	Blank(s)	Alive	Alive or dead of other cause	Alive or dead due to cancer	0324	Complete dates are available and there are more than 0 days of survival	Alive	Alive	Blank(s)	Alive	Blank(s)
80-84 years	Male	1993	White	Rectum	Malignant	8240	C20.9-Rectum, NOS	209	Blank(s)	Blank(s)	Not a paired site	Positive histology	8240/3: Carcinoid tumor, NOS	8240/3: Carcinoid tumor, NOS	Blank(s)	Blank(s)	Blank(s)	Blank(s)	Blank(s)	Blank(s)	Blank(s)	No radiation and/or cancer-directed surgery	None/Unknown	No/Unknown	Blank(s)	Blank(s)	Blank(s)	Blank(s)	Blank(s)	Lung and Bronchus	Alive or dead of other cause	Dead (attributable to causes other than this cancer dx)	0218	Complete dates are available and there are more than 0 days of survival	Lung and Bronchus	Lung And Bronchus	Blank(s)	Dead	Blank(s)
50-54 years	Female	1993	Black	Rectum	Malignant	8240	C20.9-Rectum, NOS	209	Blank(s)	Blank(s)	Not a paired site	Positive histology	8240/3: Carcinoid tumor, NOS	8240/3: Carcinoid tumor, NOS	Blank(s)	Blank(s)	Blank(s)	Blank(s)	Blank(s)	Blank(s)	Blank(s)	No radiation and/or cancer-directed surgery	None/Unknown	No/Unknown	Blank(s)	Blank(s)	Blank(s)	Blank(s)	Blank(s)	Alive	Alive or dead of other cause	Alive or dead due to cancer	0333	Complete dates are available and there are more than 0 days of survival	Alive	Alive	Blank(s)	Alive	Blank(s)
40-44 years	Male	1995	Asian or Pacific Islander	Rectum	Malignant	8240	C20.9-Rectum, NOS	209	Blank(s)	Blank(s)	Not a paired site	Positive histology	8240/3: Carcinoid tumor, NOS	8240/3: Carcinoid tumor, NOS	Blank(s)	Blank(s)	Blank(s)	Blank(s)	Blank(s)	Blank(s)	Blank(s)	Radiation after surgery	Beam radiation	Yes	Blank(s)	Blank(s)	Blank(s)	Blank(s)	Blank(s)	Colon excluding Rectum	Dead (attributable to this cancer dx)	Alive or dead due to cancer	0261	Complete dates are available and there are more than 0 days of survival	Colon excluding Rectum	Colon And Rectum (Excluding Appendix)	Blank(s)	Dead	Blank(s)
75-79 years	Female	2015	White	Transverse Colon	Malignant	8243	C18.4-Transverse colon	184	Blank(s)	Blank(s)	Not a paired site	Positive histology	8243/3: Goblet cell carcinoid	8243/3: Goblet cell carcinoid	IIIC	T4a	N2b	M0	40	4 or more regional lymph nodes removed	None; diagnosed at autopsy	No radiation and/or cancer-directed surgery	None/Unknown	No/Unknown	045	NA	NA	NA	00	Colon excluding Rectum	Dead (attributable to this cancer dx)	Alive or dead due to cancer	0006	Complete dates are available and there are more than 0 days of survival	Colon excluding Rectum	Colon And Rectum (Excluding Appendix)	Colon And Rectum (Excluding Appendix)	Dead	NA
55-59 years	Female	1994	Black	Small Intestine	Malignant	8240	C17.2-Ileum	172	Blank(s)	Blank(s)	Not a paired site	Positive histology	8240/3: Carcinoid tumor, NOS	8240/3: Carcinoid tumor, NOS	Blank(s)	Blank(s)	Blank(s)	Blank(s)	Blank(s)	Blank(s)	Blank(s)	No radiation and/or cancer-directed surgery	None/Unknown	No/Unknown	Blank(s)	Blank(s)	Blank(s)	Blank(s)	Blank(s)	Alive	Alive or dead of other cause	Alive or dead due to cancer	0314	Complete dates are available and there are more than 0 days of survival	Alive	Alive	Blank(s)	Alive	Blank(s)
55-59 years	Female	2006	Asian or Pacific Islander	Cecum	Malignant	8240	C18.0-Cecum	180	Blank(s)	Blank(s)	Not a paired site	Positive histology	8240/3: Carcinoid tumor, NOS	8240/3: Carcinoid tumor, NOS	Blank(s)	Blank(s)	Blank(s)	Blank(s)	40	1 to 3 regional lymph nodes removed	None; diagnosed at autopsy	No radiation and/or cancer-directed surgery	None/Unknown	No/Unknown	015	NA	NA	NA	00	Alive	Alive or dead of other cause	Alive or dead due to cancer	0173	Complete dates are available and there are more than 0 days of survival	Alive	Alive	Alive	Alive	NA
70-74 years	Female	1995	White	Rectum	Malignant	8240	C20.9-Rectum, NOS	209	Blank(s)	Blank(s)	Not a paired site	Positive histology	8240/3: Carcinoid tumor, NOS	8240/3: Carcinoid tumor, NOS	Blank(s)	Blank(s)	Blank(s)	Blank(s)	Blank(s)	Blank(s)	Blank(s)	Radiation after surgery	Beam radiation	Yes	Blank(s)	Blank(s)	Blank(s)	Blank(s)	Blank(s)	Diseases of Heart	Alive or dead of other cause	Dead (attributable to causes other than this cancer dx)	0160	Complete dates are available and there are more than 0 days of survival	Diseases of Heart	Ischemic heart disease	Blank(s)	Dead	Blank(s)
65-69 years	Male	1994	White	Small Intestine	Malignant	8240	C17.2-Ileum	172	Blank(s)	Blank(s)	Not a paired site	Positive histology	8240/3: Carcinoid tumor, NOS	8240/3: Carcinoid tumor, NOS	Blank(s)	Blank(s)	Blank(s)	Blank(s)	Blank(s)	Blank(s)	Blank(s)	No radiation and/or cancer-directed surgery	None/Unknown	No/Unknown	Blank(s)	Blank(s)	Blank(s)	Blank(s)	Blank(s)	Colon excluding Rectum	Dead (attributable to this cancer dx)	Alive or dead due to cancer	0172	Complete dates are available and there are more than 0 days of survival	Colon excluding Rectum	Digestive Other	Blank(s)	Dead	Blank(s)
65-69 years	Male	1992	White	Stomach	Malignant	8153	C16.9-Stomach, NOS	169	Blank(s)	Blank(s)	Not a paired site	Positive histology	8153/3: Gastrinoma, malignant	8153/3: Gastrinoma, malignant	Blank(s)	Blank(s)	Blank(s)	Blank(s)	Blank(s)	Blank(s)	Blank(s)	No radiation and/or cancer-directed surgery	Beam radiation	Yes	Blank(s)	Blank(s)	Blank(s)	Blank(s)	Blank(s)	Pancreas	Dead (attributable to this cancer dx)	Alive or dead due to cancer	0025	Complete dates are available and there are more than 0 days of survival	Pancreas	Pancreas	Blank(s)	Dead	Blank(s)
85+ years	Female	1995	White	Small Intestine	Malignant	8240	C17.2-Ileum	172	Blank(s)	Blank(s)	Not a paired site	Positive histology	8240/3: Carcinoid tumor, NOS	8240/3: Carcinoid tumor, NOS	Blank(s)	Blank(s)	Blank(s)	Blank(s)	Blank(s)	Blank(s)	Blank(s)	No radiation and/or cancer-directed surgery	None/Unknown	No/Unknown	Blank(s)	Blank(s)	Blank(s)	Blank(s)	Blank(s)	Other Cause of Death	Alive or dead of other cause	Dead (attributable to causes other than this cancer dx)	0136	Complete dates are available and there are more than 0 days of survival	Other Cause of Death	Other COD	Blank(s)	Dead	Blank(s)
60-64 years	Male	1993	Black	Stomach	Malignant	8240	C16.5-Lesser curvature of stomach NOS	165	Blank(s)	Blank(s)	Not a paired site	Positive histology	8240/3: Carcinoid tumor, NOS	8240/3: Carcinoid tumor, NOS	Blank(s)	Blank(s)	Blank(s)	Blank(s)	Blank(s)	Blank(s)	Blank(s)	No radiation and/or cancer-directed surgery	None/Unknown	No/Unknown	Blank(s)	Blank(s)	Blank(s)	Blank(s)	Blank(s)	Melanoma of the Skin	Dead (attributable to this cancer dx)	Alive or dead due to cancer	0007	Complete dates are available and there are more than 0 days of survival	Melanoma of the Skin	Melanoma Of The Skin	Blank(s)	Dead	Blank(s)
40-44 years	Male	1995	White	Stomach	Malignant	8153	C16.2-Body of stomach	162	Blank(s)	Blank(s)	Not a paired site	Positive histology	8153/3: Gastrinoma, malignant	8153/3: Gastrinoma, malignant	Blank(s)	Blank(s)	Blank(s)	Blank(s)	Blank(s)	Blank(s)	Blank(s)	No radiation and/or cancer-directed surgery	None/Unknown	No/Unknown	Blank(s)	Blank(s)	Blank(s)	Blank(s)	Blank(s)	Cerebrovascular Diseases	Alive or dead of other cause	Dead (attributable to causes other than this cancer dx)	0094	Complete dates are available and there are more than 0 days of survival	Cerebrovascular Diseases	Cerebrovascular diseases	Blank(s)	Dead	Blank(s)
65-69 years	Male	1994	White	Pancreas	Malignant	8150	C25.2-Tail of pancreas	252	Blank(s)	Blank(s)	Not a paired site	Positive histology	8150/3: Pancreatic endocrine tumor, malignant	8150/3: Pancreatic endocrine tumor, malignant	Blank(s)	Blank(s)	Blank(s)	Blank(s)	Blank(s)	Blank(s)	Blank(s)	No radiation and/or cancer-directed surgery	None/Unknown	No/Unknown	Blank(s)	Blank(s)	Blank(s)	Blank(s)	Blank(s)	Pancreas	Dead (attributable to this cancer dx)	Alive or dead due to cancer	0060	Complete dates are available and there are more than 0 days of survival	Pancreas	Pancreas	Blank(s)	Dead	Blank(s)
35-39 years	Female	1992	White	Small Intestine	Malignant	8240	C17.2-Ileum	172	Blank(s)	Blank(s)	Not a paired site	Positive histology	8240/3: Carcinoid tumor, NOS	8240/3: Carcinoid tumor, NOS	Blank(s)	Blank(s)	Blank(s)	Blank(s)	Blank(s)	Blank(s)	Blank(s)	No radiation and/or cancer-directed surgery	None/Unknown	No/Unknown	Blank(s)	Blank(s)	Blank(s)	Blank(s)	Blank(s)	Miscellaneous Malignant Cancer	Dead (attributable to this cancer dx)	Alive or dead due to cancer	0205	Complete dates are available and there are more than 0 days of survival	Miscellaneous Malignant Cancer	Miscellaneous Neoplasms	Blank(s)	Dead	Blank(s)
75-79 years	Female	2003	White	Cecum	Malignant	8243	C18.0-Cecum	180	Blank(s)	Blank(s)	Not a paired site	Positive histology	8243/3: Goblet cell carcinoid	8243/3: Goblet cell carcinoid	Blank(s)	Blank(s)	Blank(s)	Blank(s)	70	4 or more regional lymph nodes removed	None; diagnosed at autopsy	No radiation and/or cancer-directed surgery	None/Unknown	No/Unknown	Blank(s)	Blank(s)	Blank(s)	Blank(s)	Blank(s)	Miscellaneous Malignant Cancer	Dead (attributable to this cancer dx)	Alive or dead due to cancer	0014	Complete dates are available and there are more than 0 days of survival	Miscellaneous Malignant Cancer	Miscellaneous Neoplasms	Miscellaneous Neoplasms	Dead	Blank(s)
55-59 years	Male	1993	White	Rectum	Malignant	8240	C20.9-Rectum, NOS	209	Blank(s)	Blank(s)	Not a paired site	Positive histology	8240/3: Carcinoid tumor, NOS	8240/3: Carcinoid tumor, NOS	Blank(s)	Blank(s)	Blank(s)	Blank(s)	Blank(s)	Blank(s)	Blank(s)	No radiation and/or cancer-directed surgery	None/Unknown	No/Unknown	Blank(s)	Blank(s)	Blank(s)	Blank(s)	Blank(s)	Alive	Alive or dead of other cause	Alive or dead due to cancer	0326	Complete dates are available and there are more than 0 days of survival	Alive	Alive	Blank(s)	Alive	Blank(s)
60-64 years	Female	2000	White	Small Intestine	Malignant	8240	C17.0-Duodenum	170	Blank(s)	Blank(s)	Not a paired site	Positive histology	8240/3: Carcinoid tumor, NOS	8240/3: Carcinoid tumor, NOS	Blank(s)	Blank(s)	Blank(s)	Blank(s)	00	Blank(s)	Blank(s)	No radiation and/or cancer-directed surgery	None/Unknown	No/Unknown	Blank(s)	Blank(s)	Blank(s)	Blank(s)	Blank(s)	Alive	Alive or dead of other cause	Alive or dead due to cancer	0245	Complete dates are available and there are more than 0 days of survival	Alive	Alive	Alive	Alive	Blank(s)
80-84 years	Male	1995	Black	Sigmoid Colon	Malignant	8240	C18.7-Sigmoid colon	187	Blank(s)	Blank(s)	Not a paired site	Positive histology	8240/3: Carcinoid tumor, NOS	8240/3: Carcinoid tumor, NOS	Blank(s)	Blank(s)	Blank(s)	Blank(s)	Blank(s)	Blank(s)	Blank(s)	No radiation and/or cancer-directed surgery	None/Unknown	No/Unknown	Blank(s)	Blank(s)	Blank(s)	Blank(s)	Blank(s)	Diseases of Heart	Alive or dead of other cause	Dead (attributable to causes other than this cancer dx)	0090	Complete dates are available and there are more than 0 days of survival	Diseases of Heart	Ischemic heart disease	Blank(s)	Dead	Blank(s)
60-64 years	Male	1995	White	Small Intestine	Malignant	8240	C17.2-Ileum	172	Blank(s)	Blank(s)	Not a paired site	Positive histology	8240/3: Carcinoid tumor, NOS	8240/3: Carcinoid tumor, NOS	Blank(s)	Blank(s)	Blank(s)	Blank(s)	Blank(s)	Blank(s)	Blank(s)	No radiation and/or cancer-directed surgery	None/Unknown	No/Unknown	Blank(s)	Blank(s)	Blank(s)	Blank(s)	Blank(s)	Miscellaneous Malignant Cancer	Dead (attributable to this cancer dx)	Alive or dead due to cancer	0208	Complete dates are available and there are more than 0 days of survival	Miscellaneous Malignant Cancer	Miscellaneous Neoplasms	Blank(s)	Dead	Blank(s)
65-69 years	Female	1993	White	Small Intestine	Malignant	8246	C17.0-Duodenum	170	Blank(s)	Blank(s)	Not a paired site	Positive histology	8246/3: Neuroendocrine carcinoma, NOS	8246/3: Neuroendocrine carcinoma, NOS	Blank(s)	Blank(s)	Blank(s)	Blank(s)	Blank(s)	Blank(s)	Blank(s)	No radiation and/or cancer-directed surgery	None/Unknown	No/Unknown	Blank(s)	Blank(s)	Blank(s)	Blank(s)	Blank(s)	In situ, benign or unknown behavior neoplasm	Dead (attributable to this cancer dx)	Alive or dead due to cancer	0068	Complete dates are available and there are more than 0 days of survival	In situ, benign or unknown behavior neoplasm	Benign and Borderline: All Other sites	Blank(s)	Dead	Blank(s)
60-64 years	Male	1995	Black	Descending Colon	Malignant	8240	C18.6-Descending colon	186	Blank(s)	Blank(s)	Not a paired site	Positive histology	8240/3: Carcinoid tumor, NOS	8240/3: Carcinoid tumor, NOS	Blank(s)	Blank(s)	Blank(s)	Blank(s)	Blank(s)	Blank(s)	Blank(s)	No radiation and/or cancer-directed surgery	None/Unknown	No/Unknown	Blank(s)	Blank(s)	Blank(s)	Blank(s)	Blank(s)	Prostate	Alive or dead of other cause	Dead (attributable to causes other than this cancer dx)	0158	Complete dates are available and there are more than 0 days of survival	Prostate	Prostate	Blank(s)	Dead	Blank(s)
60-64 years	Female	1995	Asian or Pacific Islander	Large Intestine, NOS	Malignant	8240	C18.9-Colon, NOS	189	Blank(s)	Blank(s)	Not a paired site	Positive histology	8240/3: Carcinoid tumor, NOS	8240/3: Carcinoid tumor, NOS	Blank(s)	Blank(s)	Blank(s)	Blank(s)	Blank(s)	Blank(s)	Blank(s)	No radiation and/or cancer-directed surgery	None/Unknown	No/Unknown	Blank(s)	Blank(s)	Blank(s)	Blank(s)	Blank(s)	Alive	Alive or dead of other cause	Alive or dead due to cancer	0308	Complete dates are available and there are more than 0 days of survival	Alive	Alive	Blank(s)	Alive	Blank(s)
35-39 years	Female	1993	Asian or Pacific Islander	Rectum	Malignant	8240	C20.9-Rectum, NOS	209	Blank(s)	Blank(s)	Not a paired site	Positive histology	8240/3: Carcinoid tumor, NOS	8240/3: Carcinoid tumor, NOS	Blank(s)	Blank(s)	Blank(s)	Blank(s)	Blank(s)	Blank(s)	Blank(s)	No radiation and/or cancer-directed surgery	None/Unknown	No/Unknown	Blank(s)	Blank(s)	Blank(s)	Blank(s)	Blank(s)	Alive	Alive or dead of other cause	Alive or dead due to cancer	0330	Complete dates are available and there are more than 0 days of survival	Alive	Alive	Blank(s)	Alive	Blank(s)
60-64 years	Female	1995	White	Rectum	Malignant	8240	C20.9-Rectum, NOS	209	Blank(s)	Blank(s)	Not a paired site	Positive histology	8240/3: Carcinoid tumor, NOS	8240/3: Carcinoid tumor, NOS	Blank(s)	Blank(s)	Blank(s)	Blank(s)	Blank(s)	Blank(s)	Blank(s)	No radiation and/or cancer-directed surgery	None/Unknown	No/Unknown	Blank(s)	Blank(s)	Blank(s)	Blank(s)	Blank(s)	Alive	Alive or dead of other cause	Alive or dead due to cancer	0309	Complete dates are available and there are more than 0 days of survival	Alive	Alive	Blank(s)	Alive	Blank(s)
70-74 years	Male	1999	Black	Pancreas	Malignant	8150	C25.0-Head of pancreas	250	Blank(s)	Blank(s)	Not a paired site	Positive exfoliative cytology, no positive histology	8150/3: Pancreatic endocrine tumor, malignant	8150/3: Pancreatic endocrine tumor, malignant	Blank(s)	Blank(s)	Blank(s)	Blank(s)	00	Blank(s)	Blank(s)	No radiation and/or cancer-directed surgery	None/Unknown	No/Unknown	Blank(s)	Blank(s)	Blank(s)	Blank(s)	Blank(s)	Myeloma	Alive or dead of other cause	Dead (attributable to causes other than this cancer dx)	0025	Complete dates are available and there are more than 0 days of survival	Myeloma	Plasma Cell Neoplasms and Immunoproliferative Diseases	Plasma Cell Neoplasms	Dead	Blank(s)
55-59 years	Male	1995	White	Small Intestine	Malignant	8240	C17.2-Ileum	172	Blank(s)	Blank(s)	Not a paired site	Positive histology	8240/3: Carcinoid tumor, NOS	8240/3: Carcinoid tumor, NOS	Blank(s)	Blank(s)	Blank(s)	Blank(s)	Blank(s)	Blank(s)	Blank(s)	No radiation and/or cancer-directed surgery	None/Unknown	No/Unknown	Blank(s)	Blank(s)	Blank(s)	Blank(s)	Blank(s)	Chronic Obstructive Pulmonary Disease and Allied Cond	Alive or dead of other cause	Dead (attributable to causes other than this cancer dx)	0264	Complete dates are available and there are more than 0 days of survival	Chronic Obstructive Pulmonary Disease and Allied Cond	Chronic Obstructive Pulmonary Disease and Allied Conditions	Blank(s)	Dead	Blank(s)
50-54 years	Male	1994	Asian or Pacific Islander	Stomach	Malignant	8240	C16.8-Overlapping lesion of stomach	168	Blank(s)	Blank(s)	Not a paired site	Positive histology	8240/3: Carcinoid tumor, NOS	8240/3: Carcinoid tumor, NOS	Blank(s)	Blank(s)	Blank(s)	Blank(s)	Blank(s)	Blank(s)	Blank(s)	No radiation and/or cancer-directed surgery	None/Unknown	No/Unknown	Blank(s)	Blank(s)	Blank(s)	Blank(s)	Blank(s)	Alive	Alive or dead of other cause	Alive or dead due to cancer	0322	Complete dates are available and there are more than 0 days of survival	Alive	Alive	Blank(s)	Alive	Blank(s)
70-74 years	Male	2015	Asian or Pacific Islander	Stomach	Malignant	8249	C16.2-Body of stomach	162	Blank(s)	Blank(s)	Not a paired site	Positive histology	8249/3: Atypical carcinoid tumor	8249/3: Atypical carcinoid tumor	UNK Stage	TX	N0	M0	27	None	None; diagnosed at autopsy	No radiation and/or cancer-directed surgery	None/Unknown	No/Unknown	999	NA	NA	NA	00	Alive	Alive or dead of other cause	Alive or dead due to cancer	0071	Complete dates are available and there are more than 0 days of survival	Alive	Alive	Alive	Alive	NA
75-79 years	Female	1993	Black	Small Intestine	Malignant	8240	C17.2-Ileum	172	Blank(s)	Blank(s)	Not a paired site	Positive histology	8240/3: Carcinoid tumor, NOS	8240/3: Carcinoid tumor, NOS	Blank(s)	Blank(s)	Blank(s)	Blank(s)	Blank(s)	Blank(s)	Blank(s)	No radiation and/or cancer-directed surgery	None/Unknown	No/Unknown	Blank(s)	Blank(s)	Blank(s)	Blank(s)	Blank(s)	Diseases of Heart	Alive or dead of other cause	Dead (attributable to causes other than this cancer dx)	Unknown	Not calculated because a Death Certificate Only or Autopsy Only case	Diseases of Heart	Ischemic heart disease	Blank(s)	Dead	Blank(s)
60-64 years	Male	2001	Black	Small Intestine	Malignant	8240	C17.0-Duodenum	170	Blank(s)	Blank(s)	Not a paired site	Positive histology	8240/3: Carcinoid tumor, NOS	8240/3: Carcinoid tumor, NOS	Blank(s)	Blank(s)	Blank(s)	Blank(s)	30	Blank(s)	Blank(s)	No radiation and/or cancer-directed surgery	None/Unknown	No/Unknown	Blank(s)	Blank(s)	Blank(s)	Blank(s)	Blank(s)	Cerebrovascular Diseases	Alive or dead of other cause	Dead (attributable to causes other than this cancer dx)	0048	Complete dates are available and there are more than 0 days of survival	Cerebrovascular Diseases	Cerebrovascular diseases	Cerebrovascular diseases	Dead	Blank(s)
50-54 years	Male	1993	White	Small Intestine	Malignant	8240	C17.2-Ileum	172	Blank(s)	Blank(s)	Not a paired site	Positive histology	8240/3: Carcinoid tumor, NOS	8240/3: Carcinoid tumor, NOS	Blank(s)	Blank(s)	Blank(s)	Blank(s)	Blank(s)	Blank(s)	Blank(s)	No radiation and/or cancer-directed surgery	None/Unknown	No/Unknown	Blank(s)	Blank(s)	Blank(s)	Blank(s)	Blank(s)	Alive	Alive or dead of other cause	Alive or dead due to cancer	0327	Complete dates are available and there are more than 0 days of survival	Alive	Alive	Blank(s)	Alive	Blank(s)
70-74 years	Female	1993	White	Appendix	Malignant	8243	C18.1-Appendix	181	Blank(s)	Blank(s)	Not a paired site	Positive histology	8243/3: Goblet cell carcinoid	8243/3: Goblet cell carcinoid	Blank(s)	Blank(s)	Blank(s)	Blank(s)	Blank(s)	Blank(s)	Blank(s)	No radiation and/or cancer-directed surgery	None/Unknown	No/Unknown	Blank(s)	Blank(s)	Blank(s)	Blank(s)	Blank(s)	Cerebrovascular Diseases	Alive or dead of other cause	Dead (attributable to causes other than this cancer dx)	0062	Complete dates are available and there are more than 0 days of survival	Cerebrovascular Diseases	Cerebrovascular diseases	Blank(s)	Dead	Blank(s)
60-64 years	Female	1992	White	Rectum	Malignant	8240	C20.9-Rectum, NOS	209	Blank(s)	Blank(s)	Not a paired site	Positive histology	8240/3: Carcinoid tumor, NOS	8240/3: Carcinoid tumor, NOS	Blank(s)	Blank(s)	Blank(s)	Blank(s)	Blank(s)	Blank(s)	Blank(s)	No radiation and/or cancer-directed surgery	None/Unknown	No/Unknown	Blank(s)	Blank(s)	Blank(s)	Blank(s)	Blank(s)	Alive	Alive or dead of other cause	Alive or dead due to cancer	0338	Complete dates are available and there are more than 0 days of survival	Alive	Alive	Blank(s)	Alive	Blank(s)
70-74 years	Female	1993	Black	Small Intestine	Malignant	8240	C17.2-Ileum	172	Blank(s)	Blank(s)	Not a paired site	Positive histology	8240/3: Carcinoid tumor, NOS	8240/3: Carcinoid tumor, NOS	Blank(s)	Blank(s)	Blank(s)	Blank(s)	Blank(s)	Blank(s)	Blank(s)	No radiation and/or cancer-directed surgery	None/Unknown	No/Unknown	Blank(s)	Blank(s)	Blank(s)	Blank(s)	Blank(s)	Colon excluding Rectum	Dead (attributable to this cancer dx)	Alive or dead due to cancer	0008	Complete dates are available and there are more than 0 days of survival	Colon excluding Rectum	Colon And Rectum (Excluding Appendix)	Blank(s)	Dead	Blank(s)
85+ years	Male	2012	White	Small Intestine	Malignant	8240	C17.2-Ileum	172	Blank(s)	Blank(s)	Not a paired site	Positive histology	8240/3: Carcinoid tumor, NOS	8240/3: Carcinoid tumor, NOS	IIIB	T3	N1	M0	30	4 or more regional lymph nodes removed	None; diagnosed at autopsy	No radiation and/or cancer-directed surgery	None/Unknown	No/Unknown	026	NA	NA	NA	00	Colon excluding Rectum	Dead (attributable to this cancer dx)	Alive or dead due to cancer	0023	Complete dates are available and there are more than 0 days of survival	Colon excluding Rectum	Colon And Rectum (Excluding Appendix)	Colon And Rectum (Excluding Appendix)	Dead	NA
50-54 years	Female	2012	Black	Rectum	Malignant	8240	C20.9-Rectum, NOS	209	Blank(s)	Blank(s)	Not a paired site	Positive histology	8240/3: Carcinoid tumor, NOS	8240/3: Carcinoid tumor, NOS	I	T1a	N0	M0	22	None	None; diagnosed at autopsy	No radiation and/or cancer-directed surgery	None/Unknown	No/Unknown	002	NA	NA	NA	00	Alive	Alive or dead of other cause	Alive or dead due to cancer	0098	Complete dates are available and there are more than 0 days of survival	Alive	Alive	Alive	Alive	NA
70-74 years	Female	2018	White	Appendix	Malignant	8243	C18.1-Appendix	181	9	2	Not a paired site	Positive histology	8243/3: Goblet cell carcinoid	8243/3: Goblet cell carcinoid	Blank(s)	Blank(s)	Blank(s)	Blank(s)	20	4 or more regional lymph nodes removed	Non-primary surgical procedure to distant site	No radiation and/or cancer-directed surgery	None/Unknown	No/Unknown	Blank(s)	Blank(s)	Blank(s)	Blank(s)	Blank(s)	Colon excluding Rectum	Dead (attributable to this cancer dx)	Alive or dead due to cancer	0012	Complete dates are available and there are more than 0 days of survival	Colon excluding Rectum	Appendix	Appendix	Dead	Blank(s)
35-39 years	Female	1995	Unknown	Stomach	Malignant	8240	C16.9-Stomach, NOS	169	Blank(s)	Blank(s)	Not a paired site	Positive histology	8240/3: Carcinoid tumor, NOS	8240/3: Carcinoid tumor, NOS	Blank(s)	Blank(s)	Blank(s)	Blank(s)	Blank(s)	Blank(s)	Blank(s)	No radiation and/or cancer-directed surgery	None/Unknown	No/Unknown	Blank(s)	Blank(s)	Blank(s)	Blank(s)	Blank(s)	Alive	Alive or dead of other cause	Alive or dead due to cancer	0024	Complete dates are available and there are more than 0 days of survival	Alive	Alive	Blank(s)	Alive	Blank(s)
75-79 years	Male	2018	Black	Small Intestine	Malignant	8240	C17.9-Small intestine, NOS	179	9	1	Not a paired site	Positive histology	8240/3: Carcinoid tumor, NOS	8240/3: Carcinoid tumor, NOS	Blank(s)	Blank(s)	Blank(s)	Blank(s)	30	1 to 3 regional lymph nodes removed	None; diagnosed at autopsy	No radiation and/or cancer-directed surgery	None/Unknown	No/Unknown	Blank(s)	Blank(s)	Blank(s)	Blank(s)	Blank(s)	Alive	Alive or dead of other cause	Alive or dead due to cancer	0031	Complete dates are available and there are more than 0 days of survival	Alive	Alive	Alive	Alive	Blank(s)
50-54 years	Male	1995	White	Pancreas	Malignant	8246	C25.0-Head of pancreas	250	Blank(s)	Blank(s)	Not a paired site	Positive histology	8246/3: Neuroendocrine carcinoma, NOS	8246/3: Neuroendocrine carcinoma, NOS	Blank(s)	Blank(s)	Blank(s)	Blank(s)	Blank(s)	Blank(s)	Blank(s)	No radiation and/or cancer-directed surgery	None/Unknown	Yes	Blank(s)	Blank(s)	Blank(s)	Blank(s)	Blank(s)	Pancreas	Dead (attributable to this cancer dx)	Alive or dead due to cancer	0200	Complete dates are available and there are more than 0 days of survival	Pancreas	Pancreas	Blank(s)	Dead	Blank(s)
75-79 years	Female	1995	Black	Pancreas	Malignant	8246	C25.2-Tail of pancreas	252	Blank(s)	Blank(s)	Not a paired site	Positive exfoliative cytology, no positive histology	8246/3: Neuroendocrine carcinoma, NOS	8246/3: Neuroendocrine carcinoma, NOS	Blank(s)	Blank(s)	Blank(s)	Blank(s)	Blank(s)	Blank(s)	Blank(s)	No radiation and/or cancer-directed surgery	None/Unknown	No/Unknown	Blank(s)	Blank(s)	Blank(s)	Blank(s)	Blank(s)	Miscellaneous Malignant Cancer	Dead (attributable to this cancer dx)	Alive or dead due to cancer	0001	Complete dates are available and there are more than 0 days of survival	Miscellaneous Malignant Cancer	Miscellaneous Neoplasms	Blank(s)	Dead	Blank(s)
65-69 years	Male	1995	White	Rectum	Malignant	8240	C20.9-Rectum, NOS	209	Blank(s)	Blank(s)	Not a paired site	Positive histology	8240/3: Carcinoid tumor, NOS	8240/3: Carcinoid tumor, NOS	Blank(s)	Blank(s)	Blank(s)	Blank(s)	Blank(s)	Blank(s)	Blank(s)	No radiation and/or cancer-directed surgery	None/Unknown	No/Unknown	Blank(s)	Blank(s)	Blank(s)	Blank(s)	Blank(s)	Alive	Alive or dead of other cause	Alive or dead due to cancer	0029	Complete dates are available and there are more than 0 days of survival	Alive	Alive	Blank(s)	Alive	Blank(s)
75-79 years	Female	1999	Asian or Pacific Islander	Small Intestine	Malignant	8240	C17.0-Duodenum	170	Blank(s)	Blank(s)	Not a paired site	Positive histology	8240/3: Carcinoid tumor, NOS	8240/3: Carcinoid tumor, NOS	Blank(s)	Blank(s)	Blank(s)	Blank(s)	00	Blank(s)	Blank(s)	No radiation and/or cancer-directed surgery	None/Unknown	No/Unknown	Blank(s)	Blank(s)	Blank(s)	Blank(s)	Blank(s)	Other Acute Leukemia	Alive or dead of other cause	Dead (attributable to causes other than this cancer dx)	0028	Complete dates are available and there are more than 0 days of survival	Other Acute Leukemia	Other Leukemias	Other Leukemias	Dead	Blank(s)
70-74 years	Male	1995	White	Rectum	Malignant	8240	C20.9-Rectum, NOS	209	Blank(s)	Blank(s)	Not a paired site	Positive histology	8240/3: Carcinoid tumor, NOS	8240/3: Carcinoid tumor, NOS	Blank(s)	Blank(s)	Blank(s)	Blank(s)	Blank(s)	Blank(s)	Blank(s)	No radiation and/or cancer-directed surgery	None/Unknown	No/Unknown	Blank(s)	Blank(s)	Blank(s)	Blank(s)	Blank(s)	Diseases of Heart	Alive or dead of other cause	Dead (attributable to causes other than this cancer dx)	0270	Complete dates are available and there are more than 0 days of survival	Diseases of Heart	Ischemic heart disease	Blank(s)	Dead	Blank(s)
40-44 years	Female	1995	Black	Stomach	Malignant	8240	C16.9-Stomach, NOS	169	Blank(s)	Blank(s)	Not a paired site	Positive histology	8240/3: Carcinoid tumor, NOS	8240/3: Carcinoid tumor, NOS	Blank(s)	Blank(s)	Blank(s)	Blank(s)	Blank(s)	Blank(s)	Blank(s)	No radiation and/or cancer-directed surgery	None/Unknown	No/Unknown	Blank(s)	Blank(s)	Blank(s)	Blank(s)	Blank(s)	Alive	Alive or dead of other cause	Alive or dead due to cancer	0306	Complete dates are available and there are more than 0 days of survival	Alive	Alive	Blank(s)	Alive	Blank(s)
65-69 years	Female	2017	Black	Stomach	Malignant	8240	C16.6-Greater curvature of stomach NOS	166	Blank(s)	Blank(s)	Not a paired site	Positive histology	8240/3: Carcinoid tumor, NOS	8240/3: Carcinoid tumor, NOS	Blank(s)	Blank(s)	Blank(s)	Blank(s)	00	None	None; diagnosed at autopsy	No radiation and/or cancer-directed surgery	None/Unknown	No/Unknown	Blank(s)	Blank(s)	Blank(s)	Blank(s)	Blank(s)	Alive	Alive or dead of other cause	Alive or dead due to cancer	0044	Complete dates are available and there are more than 0 days of survival	Alive	Alive	Alive	Alive	Blank(s)
70-74 years	Female	2018	Black	Pancreas	Malignant	8246	C25.1-Body of pancreas	251	1	9	Not a paired site	Positive exfoliative cytology, no positive histology	8246/3: Neuroendocrine carcinoma, NOS	8246/3: Neuroendocrine carcinoma, NOS	Blank(s)	Blank(s)	Blank(s)	Blank(s)	00	None	None; diagnosed at autopsy	No radiation and/or cancer-directed surgery	None/Unknown	No/Unknown	Blank(s)	Blank(s)	Blank(s)	Blank(s)	Blank(s)	Alive	Alive or dead of other cause	Alive or dead due to cancer	0032	Complete dates are available and there are more than 0 days of survival	Alive	Alive	Alive	Alive	Blank(s)
55-59 years	Female	1995	White	Small Intestine	Malignant	8240	C17.2-Ileum	172	Blank(s)	Blank(s)	Not a paired site	Positive histology	8240/3: Carcinoid tumor, NOS	8240/3: Carcinoid tumor, NOS	Blank(s)	Blank(s)	Blank(s)	Blank(s)	Blank(s)	Blank(s)	Blank(s)	No radiation and/or cancer-directed surgery	None/Unknown	No/Unknown	Blank(s)	Blank(s)	Blank(s)	Blank(s)	Blank(s)	Alive	Alive or dead of other cause	Alive or dead due to cancer	0307	Complete dates are available and there are more than 0 days of survival	Alive	Alive	Blank(s)	Alive	Blank(s)
55-59 years	Male	1995	White	Rectum	Malignant	8240	C20.9-Rectum, NOS	209	Blank(s)	Blank(s)	Not a paired site	Positive histology	8240/3: Carcinoid tumor, NOS	8240/3: Carcinoid tumor, NOS	Blank(s)	Blank(s)	Blank(s)	Blank(s)	Blank(s)	Blank(s)	Blank(s)	No radiation and/or cancer-directed surgery	None/Unknown	No/Unknown	Blank(s)	Blank(s)	Blank(s)	Blank(s)	Blank(s)	Myeloma	Alive or dead of other cause	Dead (attributable to causes other than this cancer dx)	0099	Complete dates are available and there are more than 0 days of survival	Myeloma	Plasma Cell Neoplasms and Immunoproliferative Diseases	Blank(s)	Dead	Blank(s)
30-34 years	Male	1993	White	Rectum	Malignant	8240	C20.9-Rectum, NOS	209	Blank(s)	Blank(s)	Not a paired site	Positive histology	8240/3: Carcinoid tumor, NOS	8240/3: Carcinoid tumor, NOS	Blank(s)	Blank(s)	Blank(s)	Blank(s)	Blank(s)	Blank(s)	Blank(s)	No radiation and/or cancer-directed surgery	None/Unknown	No/Unknown	Blank(s)	Blank(s)	Blank(s)	Blank(s)	Blank(s)	Alive	Alive or dead of other cause	Alive or dead due to cancer	0015	Complete dates are available and there are more than 0 days of survival	Alive	Alive	Blank(s)	Alive	Blank(s)
65-69 years	Male	1992	White	Pancreas	Malignant	8150	C25.8-Overlapping lesion of pancreas	258	Blank(s)	Blank(s)	Not a paired site	Positive histology	8150/3: Pancreatic endocrine tumor, malignant	8150/3: Pancreatic endocrine tumor, malignant	Blank(s)	Blank(s)	Blank(s)	Blank(s)	Blank(s)	Blank(s)	Blank(s)	No radiation and/or cancer-directed surgery	None/Unknown	No/Unknown	Blank(s)	Blank(s)	Blank(s)	Blank(s)	Blank(s)	Pancreas	Dead (attributable to this cancer dx)	Alive or dead due to cancer	0003	Complete dates are available and there are more than 0 days of survival	Pancreas	Pancreas	Blank(s)	Dead	Blank(s)
55-59 years	Male	1995	Asian or Pacific Islander	Rectum	Malignant	8246	C20.9-Rectum, NOS	209	Blank(s)	Blank(s)	Not a paired site	Positive histology	8246/3: Neuroendocrine carcinoma, NOS	8246/3: Neuroendocrine carcinoma, NOS	Blank(s)	Blank(s)	Blank(s)	Blank(s)	Blank(s)	Blank(s)	Blank(s)	No radiation and/or cancer-directed surgery	None/Unknown	Yes	Blank(s)	Blank(s)	Blank(s)	Blank(s)	Blank(s)	Rectum and Rectosigmoid Junction	Dead (attributable to this cancer dx)	Alive or dead due to cancer	0002	Complete dates are available and there are more than 0 days of survival	Rectum and Rectosigmoid Junction	Colon And Rectum (Excluding Appendix)	Blank(s)	Dead	Blank(s)
65-69 years	Female	1993	Asian or Pacific Islander	Stomach	Malignant	8240	C16.9-Stomach, NOS	169	Blank(s)	Blank(s)	Not a paired site	Positive histology	8240/3: Carcinoid tumor, NOS	8240/3: Carcinoid tumor, NOS	Blank(s)	Blank(s)	Blank(s)	Blank(s)	Blank(s)	Blank(s)	Blank(s)	No radiation and/or cancer-directed surgery	None/Unknown	No/Unknown	Blank(s)	Blank(s)	Blank(s)	Blank(s)	Blank(s)	Diseases of Heart	Alive or dead of other cause	Dead (attributable to causes other than this cancer dx)	0022	Complete dates are available and there are more than 0 days of survival	Diseases of Heart	Ischemic heart disease	Blank(s)	Dead	Blank(s)
80-84 years	Female	2006	Black	Stomach	Malignant	8246	C16.9-Stomach, NOS	169	Blank(s)	Blank(s)	Not a paired site	Positive histology	8246/3: Neuroendocrine carcinoma, NOS	8246/3: Neuroendocrine carcinoma, NOS	Blank(s)	Blank(s)	Blank(s)	Blank(s)	00	None	None; diagnosed at autopsy	No radiation and/or cancer-directed surgery	None/Unknown	No/Unknown	150	M0	N0	T4	00	Stomach	Dead (attributable to this cancer dx)	Alive or dead due to cancer	0001	Complete dates are available and there are more than 0 days of survival	Stomach	Stomach	Stomach	Dead	IIIA
75-79 years	Male	1994	White	Rectum	Malignant	8240	C20.9-Rectum, NOS	209	Blank(s)	Blank(s)	Not a paired site	Positive histology	8240/3: Carcinoid tumor, NOS	8240/3: Carcinoid tumor, NOS	Blank(s)	Blank(s)	Blank(s)	Blank(s)	Blank(s)	Blank(s)	Blank(s)	No radiation and/or cancer-directed surgery	None/Unknown	No/Unknown	Blank(s)	Blank(s)	Blank(s)	Blank(s)	Blank(s)	Diabetes Mellitus	Alive or dead of other cause	Dead (attributable to causes other than this cancer dx)	0154	Complete dates are available and there are more than 0 days of survival	Diabetes Mellitus	Diabetes Mellitus	Blank(s)	Dead	Blank(s)
65-69 years	Female	1992	White	Rectum	Malignant	8240	C20.9-Rectum, NOS	209	Blank(s)	Blank(s)	Not a paired site	Positive histology	8240/3: Carcinoid tumor, NOS	8240/3: Carcinoid tumor, NOS	Blank(s)	Blank(s)	Blank(s)	Blank(s)	Blank(s)	Blank(s)	Blank(s)	No radiation and/or cancer-directed surgery	None/Unknown	No/Unknown	Blank(s)	Blank(s)	Blank(s)	Blank(s)	Blank(s)	Alzheimers (ICD-9 and 10 only)	Alive or dead of other cause	Dead (attributable to causes other than this cancer dx)	0185	Complete dates are available and there are more than 0 days of survival	Alzheimers (ICD-9 and 10 only)	Alzheimer's (ICD-9 and ICD-10 only)	Blank(s)	Dead	Blank(s)
65-69 years	Female	1992	White	Small Intestine	Malignant	8246	C17.2-Ileum	172	Blank(s)	Blank(s)	Not a paired site	Positive histology	8246/3: Neuroendocrine carcinoma, NOS	8246/3: Neuroendocrine carcinoma, NOS	Blank(s)	Blank(s)	Blank(s)	Blank(s)	Blank(s)	Blank(s)	Blank(s)	No radiation and/or cancer-directed surgery	None/Unknown	No/Unknown	Blank(s)	Blank(s)	Blank(s)	Blank(s)	Blank(s)	In situ, benign or unknown behavior neoplasm	Dead (attributable to this cancer dx)	Alive or dead due to cancer	0056	Complete dates are available and there are more than 0 days of survival	In situ, benign or unknown behavior neoplasm	Benign and Borderline: All Other sites	Blank(s)	Dead	Blank(s)
60-64 years	Male	1993	White	Cecum	Malignant	8240	C18.0-Cecum	180	Blank(s)	Blank(s)	Not a paired site	Positive histology	8240/3: Carcinoid tumor, NOS	8240/3: Carcinoid tumor, NOS	Blank(s)	Blank(s)	Blank(s)	Blank(s)	Blank(s)	Blank(s)	Blank(s)	No radiation and/or cancer-directed surgery	None/Unknown	No/Unknown	Blank(s)	Blank(s)	Blank(s)	Blank(s)	Blank(s)	Miscellaneous Malignant Cancer	Dead (attributable to this cancer dx)	Alive or dead due to cancer	0103	Complete dates are available and there are more than 0 days of survival	Miscellaneous Malignant Cancer	Miscellaneous Neoplasms	Blank(s)	Dead	Blank(s)
75-79 years	Female	1995	White	Cecum	Malignant	8240	C18.0-Cecum	180	Blank(s)	Blank(s)	Not a paired site	Positive histology	8240/3: Carcinoid tumor, NOS	8240/3: Carcinoid tumor, NOS	Blank(s)	Blank(s)	Blank(s)	Blank(s)	Blank(s)	Blank(s)	Blank(s)	No radiation and/or cancer-directed surgery	None/Unknown	No/Unknown	Blank(s)	Blank(s)	Blank(s)	Blank(s)	Blank(s)	Diseases of Heart	Alive or dead of other cause	Dead (attributable to causes other than this cancer dx)	0280	Complete dates are available and there are more than 0 days of survival	Diseases of Heart	Ischemic heart disease	Blank(s)	Dead	Blank(s)
60-64 years	Female	1993	White	Sigmoid Colon	Malignant	8240	C18.7-Sigmoid colon	187	Blank(s)	Blank(s)	Not a paired site	Positive histology	8240/3: Carcinoid tumor, NOS	8240/3: Carcinoid tumor, NOS	Blank(s)	Blank(s)	Blank(s)	Blank(s)	Blank(s)	Blank(s)	Blank(s)	No radiation and/or cancer-directed surgery	None/Unknown	No/Unknown	Blank(s)	Blank(s)	Blank(s)	Blank(s)	Blank(s)	Alive	Alive or dead of other cause	Alive or dead due to cancer	0326	Complete dates are available and there are more than 0 days of survival	Alive	Alive	Blank(s)	Alive	Blank(s)
80-84 years	Female	1994	White	Small Intestine	Malignant	8240	C17.2-Ileum	172	Blank(s)	Blank(s)	Not a paired site	Positive histology	8240/3: Carcinoid tumor, NOS	8240/3: Carcinoid tumor, NOS	Blank(s)	Blank(s)	Blank(s)	Blank(s)	Blank(s)	Blank(s)	Blank(s)	No radiation and/or cancer-directed surgery	None/Unknown	No/Unknown	Blank(s)	Blank(s)	Blank(s)	Blank(s)	Blank(s)	Other Cause of Death	Dead (attributable to this cancer dx)	Alive or dead due to cancer	0000	Complete dates are available and there are more than 0 days of survival	Other Cause of Death	Other COD	Blank(s)	Dead	Blank(s)
75-79 years	Male	2001	White	Pancreas	Malignant	8150	C25.9-Pancreas, NOS	259	Blank(s)	Blank(s)	Not a paired site	Positive histology	8150/3: Pancreatic endocrine tumor, malignant	8150/3: Pancreatic endocrine tumor, malignant	Blank(s)	Blank(s)	Blank(s)	Blank(s)	00	Blank(s)	Blank(s)	No radiation and/or cancer-directed surgery	None/Unknown	No/Unknown	Blank(s)	Blank(s)	Blank(s)	Blank(s)	Blank(s)	Pancreas	Dead (attributable to this cancer dx)	Alive or dead due to cancer	0005	Complete dates are available and there are more than 0 days of survival	Pancreas	Pancreas	Pancreas	Dead	Blank(s)
65-69 years	Male	1995	Asian or Pacific Islander	Rectum	Malignant	8240	C20.9-Rectum, NOS	209	Blank(s)	Blank(s)	Not a paired site	Positive histology	8240/3: Carcinoid tumor, NOS	8240/3: Carcinoid tumor, NOS	Blank(s)	Blank(s)	Blank(s)	Blank(s)	Blank(s)	Blank(s)	Blank(s)	No radiation and/or cancer-directed surgery	None/Unknown	No/Unknown	Blank(s)	Blank(s)	Blank(s)	Blank(s)	Blank(s)	Stomach	Alive or dead of other cause	Dead (attributable to causes other than this cancer dx)	0019	Complete dates are available and there are more than 0 days of survival	Stomach	Stomach	Blank(s)	Dead	Blank(s)
35-39 years	Female	1995	Black	Rectum	Malignant	8240	C20.9-Rectum, NOS	209	Blank(s)	Blank(s)	Not a paired site	Positive histology	8240/3: Carcinoid tumor, NOS	8240/3: Carcinoid tumor, NOS	Blank(s)	Blank(s)	Blank(s)	Blank(s)	Blank(s)	Blank(s)	Blank(s)	No radiation and/or cancer-directed surgery	None/Unknown	No/Unknown	Blank(s)	Blank(s)	Blank(s)	Blank(s)	Blank(s)	Alive	Alive or dead of other cause	Alive or dead due to cancer	0004	Complete dates are available and there are more than 0 days of survival	Alive	Alive	Blank(s)	Alive	Blank(s)
85+ years	Female	1992	White	Pancreas	Malignant	8150	C25.0-Head of pancreas	250	Blank(s)	Blank(s)	Not a paired site	Positive histology	8150/3: Pancreatic endocrine tumor, malignant	8150/3: Pancreatic endocrine tumor, malignant	Blank(s)	Blank(s)	Blank(s)	Blank(s)	Blank(s)	Blank(s)	Blank(s)	No radiation and/or cancer-directed surgery	None/Unknown	No/Unknown	Blank(s)	Blank(s)	Blank(s)	Blank(s)	Blank(s)	Pancreas	Dead (attributable to this cancer dx)	Alive or dead due to cancer	0019	Complete dates are available and there are more than 0 days of survival	Pancreas	Pancreas	Blank(s)	Dead	Blank(s)
35-39 years	Male	1994	White	Rectum	Malignant	8240	C20.9-Rectum, NOS	209	Blank(s)	Blank(s)	Not a paired site	Positive histology	8240/3: Carcinoid tumor, NOS	8240/3: Carcinoid tumor, NOS	Blank(s)	Blank(s)	Blank(s)	Blank(s)	Blank(s)	Blank(s)	Blank(s)	No radiation and/or cancer-directed surgery	None/Unknown	No/Unknown	Blank(s)	Blank(s)	Blank(s)	Blank(s)	Blank(s)	Pancreas	Alive or dead of other cause	Dead (attributable to causes other than this cancer dx)	0035	Complete dates are available and there are more than 0 days of survival	Pancreas	Pancreas	Blank(s)	Dead	Blank(s)
40-44 years	Male	1993	Unknown	Appendix	Malignant	8243	C18.1-Appendix	181	Blank(s)	Blank(s)	Not a paired site	Positive histology	8243/3: Goblet cell carcinoid	8243/3: Goblet cell carcinoid	Blank(s)	Blank(s)	Blank(s)	Blank(s)	Blank(s)	Blank(s)	Blank(s)	No radiation and/or cancer-directed surgery	None/Unknown	No/Unknown	Blank(s)	Blank(s)	Blank(s)	Blank(s)	Blank(s)	Alive	Alive or dead of other cause	Alive or dead due to cancer	0000	Complete dates are available and there are 0 days of survival	Alive	Alive	Blank(s)	Alive	Blank(s)
55-59 years	Female	1994	White	Cecum	Malignant	8240	C18.0-Cecum	180	Blank(s)	Blank(s)	Not a paired site	Positive histology	8240/3: Carcinoid tumor, NOS	8240/3: Carcinoid tumor, NOS	Blank(s)	Blank(s)	Blank(s)	Blank(s)	Blank(s)	Blank(s)	Blank(s)	No radiation and/or cancer-directed surgery	None/Unknown	No/Unknown	Blank(s)	Blank(s)	Blank(s)	Blank(s)	Blank(s)	Other Cause of Death	Alive or dead of other cause	Dead (attributable to causes other than this cancer dx)	0115	Complete dates are available and there are more than 0 days of survival	Other Cause of Death	Other COD	Blank(s)	Dead	Blank(s)
55-59 years	Male	1994	White	Pancreas	Malignant	8246	C25.0-Head of pancreas	250	Blank(s)	Blank(s)	Not a paired site	Positive histology	8246/3: Neuroendocrine carcinoma, NOS	8246/3: Neuroendocrine carcinoma, NOS	Blank(s)	Blank(s)	Blank(s)	Blank(s)	Blank(s)	Blank(s)	Blank(s)	No radiation and/or cancer-directed surgery	None/Unknown	Yes	Blank(s)	Blank(s)	Blank(s)	Blank(s)	Blank(s)	Pancreas	Dead (attributable to this cancer dx)	Alive or dead due to cancer	0012	Complete dates are available and there are more than 0 days of survival	Pancreas	Pancreas	Blank(s)	Dead	Blank(s)
80-84 years	Female	1993	White	Splenic Flexure	Malignant	8240	C18.5-Splenic flexure of colon	185	Blank(s)	Blank(s)	Not a paired site	Positive histology	8240/3: Carcinoid tumor, NOS	8240/3: Carcinoid tumor, NOS	Blank(s)	Blank(s)	Blank(s)	Blank(s)	Blank(s)	Blank(s)	Blank(s)	No radiation and/or cancer-directed surgery	None/Unknown	No/Unknown	Blank(s)	Blank(s)	Blank(s)	Blank(s)	Blank(s)	Other Digestive Organs	Dead (attributable to this cancer dx)	Alive or dead due to cancer	0001	Complete dates are available and there are more than 0 days of survival	Other Digestive Organs	Digestive Other	Blank(s)	Dead	Blank(s)
85+ years	Female	1995	White	Small Intestine	Malignant	8240	C17.2-Ileum	172	Blank(s)	Blank(s)	Not a paired site	Positive histology	8240/3: Carcinoid tumor, NOS	8240/3: Carcinoid tumor, NOS	Blank(s)	Blank(s)	Blank(s)	Blank(s)	Blank(s)	Blank(s)	Blank(s)	No radiation and/or cancer-directed surgery	None/Unknown	No/Unknown	Blank(s)	Blank(s)	Blank(s)	Blank(s)	Blank(s)	Suicide and Self-Inflicted Injury	Alive or dead of other cause	Dead (attributable to causes other than this cancer dx)	0081	Complete dates are available and there are more than 0 days of survival	Suicide and Self-Inflicted Injury	Suicide and Self-Inflicted Injury	Blank(s)	Dead	Blank(s)
80-84 years	Female	1997	White	Ascending Colon	Malignant	8246	C18.2-Ascending colon	182	Blank(s)	Blank(s)	Not a paired site	Positive histology	8246/3: Neuroendocrine carcinoma, NOS	8246/3: Neuroendocrine carcinoma, NOS	Blank(s)	Blank(s)	Blank(s)	Blank(s)	Blank(s)	Blank(s)	Blank(s)	No radiation and/or cancer-directed surgery	None/Unknown	No/Unknown	Blank(s)	Blank(s)	Blank(s)	Blank(s)	Blank(s)	Diseases of Heart	Alive or dead of other cause	Dead (attributable to causes other than this cancer dx)	0077	Complete dates are available and there are more than 0 days of survival	Diseases of Heart	Ischemic heart disease	Blank(s)	Dead	Blank(s)
80-84 years	Female	1994	White	Small Intestine	Malignant	8240	C17.2-Ileum	172	Blank(s)	Blank(s)	Not a paired site	Positive histology	8240/3: Carcinoid tumor, NOS	8240/3: Carcinoid tumor, NOS	Blank(s)	Blank(s)	Blank(s)	Blank(s)	Blank(s)	Blank(s)	Blank(s)	No radiation and/or cancer-directed surgery	None/Unknown	No/Unknown	Blank(s)	Blank(s)	Blank(s)	Blank(s)	Blank(s)	Cerebrovascular Diseases	Alive or dead of other cause	Dead (attributable to causes other than this cancer dx)	0059	Complete dates are available and there are more than 0 days of survival	Cerebrovascular Diseases	Cerebrovascular diseases	Blank(s)	Dead	Blank(s)
75-79 years	Male	1992	Black	Small Intestine	Malignant	8240	C17.8-Overlapping lesion of small intestine	178	Blank(s)	Blank(s)	Not a paired site	Positive histology	8240/3: Carcinoid tumor, NOS	8240/3: Carcinoid tumor, NOS	Blank(s)	Blank(s)	Blank(s)	Blank(s)	Blank(s)	Blank(s)	Blank(s)	No radiation and/or cancer-directed surgery	None/Unknown	No/Unknown	Blank(s)	Blank(s)	Blank(s)	Blank(s)	Blank(s)	Diseases of Heart	Alive or dead of other cause	Dead (attributable to causes other than this cancer dx)	0102	Complete dates are available and there are more than 0 days of survival	Diseases of Heart	Ischemic heart disease	Blank(s)	Dead	Blank(s)
65-69 years	Female	1993	White	Small Intestine	Malignant	8240	C17.2-Ileum	172	Blank(s)	Blank(s)	Not a paired site	Positive histology	8240/3: Carcinoid tumor, NOS	8240/3: Carcinoid tumor, NOS	Blank(s)	Blank(s)	Blank(s)	Blank(s)	Blank(s)	Blank(s)	Blank(s)	No radiation and/or cancer-directed surgery	None/Unknown	No/Unknown	Blank(s)	Blank(s)	Blank(s)	Blank(s)	Blank(s)	Other Cause of Death	Dead (attributable to this cancer dx)	Alive or dead due to cancer	0227	Complete dates are available and there are more than 0 days of survival	Other Cause of Death	Other COD	Blank(s)	Dead	Blank(s)
65-69 years	Male	1993	White	Pancreas	Malignant	8246	C25.0-Head of pancreas	250	Blank(s)	Blank(s)	Not a paired site	Positive histology	8246/3: Neuroendocrine carcinoma, NOS	8246/3: Neuroendocrine carcinoma, NOS	Blank(s)	Blank(s)	Blank(s)	Blank(s)	Blank(s)	Blank(s)	Blank(s)	No radiation and/or cancer-directed surgery	None/Unknown	No/Unknown	Blank(s)	Blank(s)	Blank(s)	Blank(s)	Blank(s)	Miscellaneous Malignant Cancer	Dead (attributable to this cancer dx)	Alive or dead due to cancer	0011	Complete dates are available and there are more than 0 days of survival	Miscellaneous Malignant Cancer	Miscellaneous Neoplasms	Blank(s)	Dead	Blank(s)
60-64 years	Male	1995	White	Rectum	Malignant	8240	C20.9-Rectum, NOS	209	Blank(s)	Blank(s)	Not a paired site	Positive histology	8240/3: Carcinoid tumor, NOS	8240/3: Carcinoid tumor, NOS	Blank(s)	Blank(s)	Blank(s)	Blank(s)	Blank(s)	Blank(s)	Blank(s)	No radiation and/or cancer-directed surgery	None/Unknown	No/Unknown	Blank(s)	Blank(s)	Blank(s)	Blank(s)	Blank(s)	Other Cause of Death	Alive or dead of other cause	Dead (attributable to causes other than this cancer dx)	0135	Complete dates are available and there are more than 0 days of survival	Other Cause of Death	Other COD	Blank(s)	Dead	Blank(s)
50-54 years	Female	1995	Asian or Pacific Islander	Rectum	Malignant	8240	C20.9-Rectum, NOS	209	Blank(s)	Blank(s)	Not a paired site	Positive histology	8240/3: Carcinoid tumor, NOS	8240/3: Carcinoid tumor, NOS	Blank(s)	Blank(s)	Blank(s)	Blank(s)	Blank(s)	Blank(s)	Blank(s)	No radiation and/or cancer-directed surgery	None/Unknown	No/Unknown	Blank(s)	Blank(s)	Blank(s)	Blank(s)	Blank(s)	Other Myeloid/Monocytic Leukemia	Alive or dead of other cause	Dead (attributable to causes other than this cancer dx)	0211	Complete dates are available and there are more than 0 days of survival	Other Myeloid/Monocytic Leukemia	Acute Myeloid Leukemias	Blank(s)	Dead	Blank(s)
60-64 years	Male	1994	White	Rectum	Malignant	8240	C20.9-Rectum, NOS	209	Blank(s)	Blank(s)	Not a paired site	Positive histology	8240/3: Carcinoid tumor, NOS	8240/3: Carcinoid tumor, NOS	Blank(s)	Blank(s)	Blank(s)	Blank(s)	Blank(s)	Blank(s)	Blank(s)	No radiation and/or cancer-directed surgery	None/Unknown	No/Unknown	Blank(s)	Blank(s)	Blank(s)	Blank(s)	Blank(s)	Diseases of Heart	Alive or dead of other cause	Dead (attributable to causes other than this cancer dx)	0243	Complete dates are available and there are more than 0 days of survival	Diseases of Heart	Ischemic heart disease	Blank(s)	Dead	Blank(s)
70-74 years	Male	1995	White	Small Intestine	Malignant	8240	C17.9-Small intestine, NOS	179	Blank(s)	Blank(s)	Not a paired site	Positive histology	8240/3: Carcinoid tumor, NOS	8240/3: Carcinoid tumor, NOS	Blank(s)	Blank(s)	Blank(s)	Blank(s)	Blank(s)	Blank(s)	Blank(s)	No radiation and/or cancer-directed surgery	None/Unknown	Yes	Blank(s)	Blank(s)	Blank(s)	Blank(s)	Blank(s)	Miscellaneous Malignant Cancer	Dead (attributable to this cancer dx)	Alive or dead due to cancer	0034	Complete dates are available and there are more than 0 days of survival	Miscellaneous Malignant Cancer	Miscellaneous Neoplasms	Blank(s)	Dead	Blank(s)
45-49 years	Female	1995	Asian or Pacific Islander	Rectum	Malignant	8240	C20.9-Rectum, NOS	209	Blank(s)	Blank(s)	Not a paired site	Positive histology	8240/3: Carcinoid tumor, NOS	8240/3: Carcinoid tumor, NOS	Blank(s)	Blank(s)	Blank(s)	Blank(s)	Blank(s)	Blank(s)	Blank(s)	No radiation and/or cancer-directed surgery	None/Unknown	No/Unknown	Blank(s)	Blank(s)	Blank(s)	Blank(s)	Blank(s)	Alive	Alive or dead of other cause	Alive or dead due to cancer	0302	Complete dates are available and there are more than 0 days of survival	Alive	Alive	Blank(s)	Alive	Blank(s)
70-74 years	Female	1993	White	Small Intestine	Malignant	8240	C17.0-Duodenum	170	Blank(s)	Blank(s)	Not a paired site	Positive histology	8240/3: Carcinoid tumor, NOS	8240/3: Carcinoid tumor, NOS	Blank(s)	Blank(s)	Blank(s)	Blank(s)	Blank(s)	Blank(s)	Blank(s)	No radiation and/or cancer-directed surgery	None/Unknown	No/Unknown	Blank(s)	Blank(s)	Blank(s)	Blank(s)	Blank(s)	Alzheimers (ICD-9 and 10 only)	Alive or dead of other cause	Dead (attributable to causes other than this cancer dx)	0181	Complete dates are available and there are more than 0 days of survival	Alzheimers (ICD-9 and 10 only)	Alzheimer's (ICD-9 and ICD-10 only)	Blank(s)	Dead	Blank(s)
60-64 years	Female	1993	Black	Rectum	Malignant	8240	C20.9-Rectum, NOS	209	Blank(s)	Blank(s)	Not a paired site	Positive histology	8240/3: Carcinoid tumor, NOS	8240/3: Carcinoid tumor, NOS	Blank(s)	Blank(s)	Blank(s)	Blank(s)	Blank(s)	Blank(s)	Blank(s)	No radiation and/or cancer-directed surgery	None/Unknown	No/Unknown	Blank(s)	Blank(s)	Blank(s)	Blank(s)	Blank(s)	Alzheimers (ICD-9 and 10 only)	Alive or dead of other cause	Dead (attributable to causes other than this cancer dx)	0290	Complete dates are available and there are more than 0 days of survival	Alzheimers (ICD-9 and 10 only)	Alzheimer's (ICD-9 and ICD-10 only)	Blank(s)	Dead	Blank(s)
65-69 years	Male	1995	Asian or Pacific Islander	Sigmoid Colon	Malignant	8240	C18.7-Sigmoid colon	187	Blank(s)	Blank(s)	Not a paired site	Positive histology	8240/3: Carcinoid tumor, NOS	8240/3: Carcinoid tumor, NOS	Blank(s)	Blank(s)	Blank(s)	Blank(s)	Blank(s)	Blank(s)	Blank(s)	No radiation and/or cancer-directed surgery	None/Unknown	No/Unknown	Blank(s)	Blank(s)	Blank(s)	Blank(s)	Blank(s)	Miscellaneous Malignant Cancer	Dead (attributable to this cancer dx)	Alive or dead due to cancer	0202	Complete dates are available and there are more than 0 days of survival	Miscellaneous Malignant Cancer	Miscellaneous Neoplasms	Blank(s)	Dead	Blank(s)
55-59 years	Male	1994	White	Sigmoid Colon	Malignant	8240	C18.7-Sigmoid colon	187	Blank(s)	Blank(s)	Not a paired site	Positive histology	8240/3: Carcinoid tumor, NOS	8240/3: Carcinoid tumor, NOS	Blank(s)	Blank(s)	Blank(s)	Blank(s)	Blank(s)	Blank(s)	Blank(s)	No radiation and/or cancer-directed surgery	None/Unknown	No/Unknown	Blank(s)	Blank(s)	Blank(s)	Blank(s)	Blank(s)	Alive	Alive or dead of other cause	Alive or dead due to cancer	0316	Complete dates are available and there are more than 0 days of survival	Alive	Alive	Blank(s)	Alive	Blank(s)
70-74 years	Male	1993	White	Small Intestine	Malignant	8240	C17.2-Ileum	172	Blank(s)	Blank(s)	Not a paired site	Positive histology	8240/3: Carcinoid tumor, NOS	8240/3: Carcinoid tumor, NOS	Blank(s)	Blank(s)	Blank(s)	Blank(s)	Blank(s)	Blank(s)	Blank(s)	No radiation and/or cancer-directed surgery	None/Unknown	No/Unknown	Blank(s)	Blank(s)	Blank(s)	Blank(s)	Blank(s)	Pneumonia and Influenza	Alive or dead of other cause	Dead (attributable to causes other than this cancer dx)	0161	Complete dates are available and there are more than 0 days of survival	Pneumonia and Influenza	Pneumonia and Influenza	Blank(s)	Dead	Blank(s)
45-49 years	Male	1993	Black	Rectum	Malignant	8240	C20.9-Rectum, NOS	209	Blank(s)	Blank(s)	Not a paired site	Positive histology	8240/3: Carcinoid tumor, NOS	8240/3: Carcinoid tumor, NOS	Blank(s)	Blank(s)	Blank(s)	Blank(s)	Blank(s)	Blank(s)	Blank(s)	No radiation and/or cancer-directed surgery	None/Unknown	No/Unknown	Blank(s)	Blank(s)	Blank(s)	Blank(s)	Blank(s)	Lung and Bronchus	Alive or dead of other cause	Dead (attributable to causes other than this cancer dx)	0286	Complete dates are available and there are more than 0 days of survival	Lung and Bronchus	Lung And Bronchus	Blank(s)	Dead	Blank(s)
75-79 years	Male	1995	White	Small Intestine	Malignant	8240	C17.9-Small intestine, NOS	179	Blank(s)	Blank(s)	Not a paired site	Positive histology	8240/3: Carcinoid tumor, NOS	8240/3: Carcinoid tumor, NOS	Blank(s)	Blank(s)	Blank(s)	Blank(s)	Blank(s)	Blank(s)	Blank(s)	No radiation and/or cancer-directed surgery	None/Unknown	No/Unknown	Blank(s)	Blank(s)	Blank(s)	Blank(s)	Blank(s)	Other Cause of Death	Dead (attributable to this cancer dx)	Alive or dead due to cancer	0048	Complete dates are available and there are more than 0 days of survival	Other Cause of Death	Other COD	Blank(s)	Dead	Blank(s)
75-79 years	Female	1994	White	Rectum	Malignant	8240	C20.9-Rectum, NOS	209	Blank(s)	Blank(s)	Not a paired site	Positive histology	8240/3: Carcinoid tumor, NOS	8240/3: Carcinoid tumor, NOS	Blank(s)	Blank(s)	Blank(s)	Blank(s)	Blank(s)	Blank(s)	Blank(s)	No radiation and/or cancer-directed surgery	None/Unknown	No/Unknown	Blank(s)	Blank(s)	Blank(s)	Blank(s)	Blank(s)	State DC not available or state DC available but no COD	Dead (missing/unknown COD)	Dead (missing/unknown COD)	0248	Complete dates are available and there are more than 0 days of survival	State DC not available or state DC available but no COD	State DC not available or state DC available but no COD	Blank(s)	Dead	Blank(s)
35-39 years	Male	1994	Black	Small Intestine	Malignant	8240	C17.9-Small intestine, NOS	179	Blank(s)	Blank(s)	Not a paired site	Positive histology	8240/3: Carcinoid tumor, NOS	8240/3: Carcinoid tumor, NOS	Blank(s)	Blank(s)	Blank(s)	Blank(s)	Blank(s)	Blank(s)	Blank(s)	No radiation and/or cancer-directed surgery	None/Unknown	No/Unknown	Blank(s)	Blank(s)	Blank(s)	Blank(s)	Blank(s)	Alive	Alive or dead of other cause	Alive or dead due to cancer	0323	Complete dates are available and there are more than 0 days of survival	Alive	Alive	Blank(s)	Alive	Blank(s)
65-69 years	Male	1992	Asian or Pacific Islander	Rectum	Malignant	8240	C20.9-Rectum, NOS	209	Blank(s)	Blank(s)	Not a paired site	Positive histology	8240/3: Carcinoid tumor, NOS	8240/3: Carcinoid tumor, NOS	Blank(s)	Blank(s)	Blank(s)	Blank(s)	Blank(s)	Blank(s)	Blank(s)	No radiation and/or cancer-directed surgery	None/Unknown	No/Unknown	Blank(s)	Blank(s)	Blank(s)	Blank(s)	Blank(s)	Diseases of Heart	Alive or dead of other cause	Dead (attributable to causes other than this cancer dx)	0030	Complete dates are available and there are more than 0 days of survival	Diseases of Heart	Ischemic heart disease	Blank(s)	Dead	Blank(s)
75-79 years	Female	1995	White	Rectum	Malignant	8246	C20.9-Rectum, NOS	209	Blank(s)	Blank(s)	Not a paired site	Positive histology	8246/3: Neuroendocrine carcinoma, NOS	8246/3: Neuroendocrine carcinoma, NOS	Blank(s)	Blank(s)	Blank(s)	Blank(s)	Blank(s)	Blank(s)	Blank(s)	No radiation and/or cancer-directed surgery	None/Unknown	Yes	Blank(s)	Blank(s)	Blank(s)	Blank(s)	Blank(s)	Rectum and Rectosigmoid Junction	Dead (attributable to this cancer dx)	Alive or dead due to cancer	0009	Complete dates are available and there are more than 0 days of survival	Rectum and Rectosigmoid Junction	Colon And Rectum (Excluding Appendix)	Blank(s)	Dead	Blank(s)
75-79 years	Male	2008	White	Rectum	Malignant	8240	C20.9-Rectum, NOS	209	Blank(s)	Blank(s)	Not a paired site	Positive histology	8240/3: Carcinoid tumor, NOS	8240/3: Carcinoid tumor, NOS	Blank(s)	Blank(s)	Blank(s)	Blank(s)	26	None	None; diagnosed at autopsy	No radiation and/or cancer-directed surgery	None/Unknown	No/Unknown	012	NA	NA	NA	00	Alive	Alive or dead of other cause	Alive or dead due to cancer	0153	Complete dates are available and there are more than 0 days of survival	Alive	Alive	Alive	Alive	NA
65-69 years	Male	1996	Black	Small Intestine	Malignant	8240	C17.0-Duodenum	170	Blank(s)	Blank(s)	Not a paired site	Positive histology	8240/3: Carcinoid tumor, NOS	8240/3: Carcinoid tumor, NOS	Blank(s)	Blank(s)	Blank(s)	Blank(s)	Blank(s)	Blank(s)	Blank(s)	No radiation and/or cancer-directed surgery	None/Unknown	No/Unknown	Blank(s)	Blank(s)	Blank(s)	Blank(s)	Blank(s)	Pancreas	Alive or dead of other cause	Dead (attributable to causes other than this cancer dx)	0001	Complete dates are available and there are more than 0 days of survival	Pancreas	Pancreas	Blank(s)	Dead	Blank(s)
40-44 years	Male	1992	Asian or Pacific Islander	Pancreas	Malignant	8150	C25.0-Head of pancreas	250	Blank(s)	Blank(s)	Not a paired site	Positive histology	8150/3: Pancreatic endocrine tumor, malignant	8150/3: Pancreatic endocrine tumor, malignant	Blank(s)	Blank(s)	Blank(s)	Blank(s)	Blank(s)	Blank(s)	Blank(s)	No radiation and/or cancer-directed surgery	None/Unknown	No/Unknown	Blank(s)	Blank(s)	Blank(s)	Blank(s)	Blank(s)	Pancreas	Dead (attributable to this cancer dx)	Alive or dead due to cancer	0002	Complete dates are available and there are more than 0 days of survival	Pancreas	Pancreas	Blank(s)	Dead	Blank(s)
40-44 years	Female	1995	White	Pancreas	Malignant	8150	C25.0-Head of pancreas	250	Blank(s)	Blank(s)	Not a paired site	Positive histology	8150/3: Pancreatic endocrine tumor, malignant	8150/3: Pancreatic endocrine tumor, malignant	Blank(s)	Blank(s)	Blank(s)	Blank(s)	Blank(s)	Blank(s)	Blank(s)	No radiation and/or cancer-directed surgery	None/Unknown	No/Unknown	Blank(s)	Blank(s)	Blank(s)	Blank(s)	Blank(s)	Pancreas	Dead (attributable to this cancer dx)	Alive or dead due to cancer	0043	Complete dates are available and there are more than 0 days of survival	Pancreas	Pancreas	Blank(s)	Dead	Blank(s)
40-44 years	Female	1994	White	Small Intestine	Malignant	8240	C17.2-Ileum	172	Blank(s)	Blank(s)	Not a paired site	Positive histology	8240/3: Carcinoid tumor, NOS	8240/3: Carcinoid tumor, NOS	Blank(s)	Blank(s)	Blank(s)	Blank(s)	Blank(s)	Blank(s)	Blank(s)	No radiation and/or cancer-directed surgery	None/Unknown	No/Unknown	Blank(s)	Blank(s)	Blank(s)	Blank(s)	Blank(s)	Alive	Alive or dead of other cause	Alive or dead due to cancer	0315	Complete dates are available and there are more than 0 days of survival	Alive	Alive	Blank(s)	Alive	Blank(s)
60-64 years	Female	1994	White	Rectum	Malignant	8240	C20.9-Rectum, NOS	209	Blank(s)	Blank(s)	Not a paired site	Positive histology	8240/3: Carcinoid tumor, NOS	8240/3: Carcinoid tumor, NOS	Blank(s)	Blank(s)	Blank(s)	Blank(s)	Blank(s)	Blank(s)	Blank(s)	No radiation and/or cancer-directed surgery	None/Unknown	No/Unknown	Blank(s)	Blank(s)	Blank(s)	Blank(s)	Blank(s)	Diseases of Heart	Alive or dead of other cause	Dead (attributable to causes other than this cancer dx)	0255	Complete dates are available and there are more than 0 days of survival	Diseases of Heart	Ischemic heart disease	Blank(s)	Dead	Blank(s)
50-54 years	Male	1993	White	Small Intestine	Malignant	8240	C17.2-Ileum	172	Blank(s)	Blank(s)	Not a paired site	Positive histology	8240/3: Carcinoid tumor, NOS	8240/3: Carcinoid tumor, NOS	Blank(s)	Blank(s)	Blank(s)	Blank(s)	Blank(s)	Blank(s)	Blank(s)	No radiation and/or cancer-directed surgery	None/Unknown	No/Unknown	Blank(s)	Blank(s)	Blank(s)	Blank(s)	Blank(s)	Alive	Alive or dead of other cause	Alive or dead due to cancer	0326	Complete dates are available and there are more than 0 days of survival	Alive	Alive	Blank(s)	Alive	Blank(s)
65-69 years	Female	1994	White	Small Intestine	Malignant	8240	C17.9-Small intestine, NOS	179	Blank(s)	Blank(s)	Not a paired site	Positive histology	8240/3: Carcinoid tumor, NOS	8240/3: Carcinoid tumor, NOS	Blank(s)	Blank(s)	Blank(s)	Blank(s)	Blank(s)	Blank(s)	Blank(s)	No radiation and/or cancer-directed surgery	None/Unknown	No/Unknown	Blank(s)	Blank(s)	Blank(s)	Blank(s)	Blank(s)	Pneumonia and Influenza	Alive or dead of other cause	Dead (attributable to causes other than this cancer dx)	0128	Complete dates are available and there are more than 0 days of survival	Pneumonia and Influenza	Pneumonia and Influenza	Blank(s)	Dead	Blank(s)
75-79 years	Female	1995	White	Rectum	Malignant	8240	C20.9-Rectum, NOS	209	Blank(s)	Blank(s)	Not a paired site	Positive histology	8240/3: Carcinoid tumor, NOS	8240/3: Carcinoid tumor, NOS	Blank(s)	Blank(s)	Blank(s)	Blank(s)	Blank(s)	Blank(s)	Blank(s)	No radiation and/or cancer-directed surgery	None/Unknown	No/Unknown	Blank(s)	Blank(s)	Blank(s)	Blank(s)	Blank(s)	Aortic Aneurysm and Dissection	Alive or dead of other cause	Dead (attributable to causes other than this cancer dx)	0049	Complete dates are available and there are more than 0 days of survival	Aortic Aneurysm and Dissection	Diseases of arteries, arterioles and capillaries	Blank(s)	Dead	Blank(s)
70-74 years	Female	1995	White	Small Intestine	Malignant	8240	C17.2-Ileum	172	Blank(s)	Blank(s)	Not a paired site	Positive histology	8240/3: Carcinoid tumor, NOS	8240/3: Carcinoid tumor, NOS	Blank(s)	Blank(s)	Blank(s)	Blank(s)	Blank(s)	Blank(s)	Blank(s)	No radiation and/or cancer-directed surgery	None/Unknown	No/Unknown	Blank(s)	Blank(s)	Blank(s)	Blank(s)	Blank(s)	Colon excluding Rectum	Dead (attributable to this cancer dx)	Alive or dead due to cancer	0082	Complete dates are available and there are more than 0 days of survival	Colon excluding Rectum	Colon And Rectum (Excluding Appendix)	Blank(s)	Dead	Blank(s)
75-79 years	Female	2019	White	Cecum	Malignant	8243	C18.0-Cecum	180	9	3	Not a paired site	Positive histology	8243/3: Goblet cell carcinoid	8243/3: Goblet cell carcinoid	Blank(s)	Blank(s)	Blank(s)	Blank(s)	30	4 or more regional lymph nodes removed	None; diagnosed at autopsy	No radiation and/or cancer-directed surgery	None/Unknown	No/Unknown	Blank(s)	Blank(s)	Blank(s)	Blank(s)	Blank(s)	Alive	Alive or dead of other cause	Alive or dead due to cancer	0016	Complete dates are available and there are more than 0 days of survival	Alive	Alive	Alive	Alive	Blank(s)
45-49 years	Female	2010	White	Pancreas	Malignant	8246	C25.8-Overlapping lesion of pancreas	258	Blank(s)	Blank(s)	Not a paired site	Positive histology	8246/3: Neuroendocrine carcinoma, NOS	8246/3: Neuroendocrine carcinoma, NOS	IIB	T2	N1	M0	30	4 or more regional lymph nodes removed	None; diagnosed at autopsy	No radiation and/or cancer-directed surgery	None/Unknown	No/Unknown	061	M0	N1	T2	00	Alive	Alive or dead of other cause	Alive or dead due to cancer	0075	Complete dates are available and there are more than 0 days of survival	Alive	Alive	Alive	Alive	IIB
40-44 years	Male	1994	White	Rectum	Malignant	8240	C20.9-Rectum, NOS	209	Blank(s)	Blank(s)	Not a paired site	Positive histology	8240/3: Carcinoid tumor, NOS	8240/3: Carcinoid tumor, NOS	Blank(s)	Blank(s)	Blank(s)	Blank(s)	Blank(s)	Blank(s)	Blank(s)	No radiation and/or cancer-directed surgery	None/Unknown	No/Unknown	Blank(s)	Blank(s)	Blank(s)	Blank(s)	Blank(s)	Alive	Alive or dead of other cause	Alive or dead due to cancer	0321	Complete dates are available and there are more than 0 days of survival	Alive	Alive	Blank(s)	Alive	Blank(s)
55-59 years	Female	1993	Black	Rectum	Malignant	8240	C20.9-Rectum, NOS	209	Blank(s)	Blank(s)	Not a paired site	Positive histology	8240/3: Carcinoid tumor, NOS	8240/3: Carcinoid tumor, NOS	Blank(s)	Blank(s)	Blank(s)	Blank(s)	Blank(s)	Blank(s)	Blank(s)	No radiation and/or cancer-directed surgery	None/Unknown	No/Unknown	Blank(s)	Blank(s)	Blank(s)	Blank(s)	Blank(s)	Miscellaneous Malignant Cancer	Dead (attributable to this cancer dx)	Alive or dead due to cancer	0030	Complete dates are available and there are more than 0 days of survival	Miscellaneous Malignant Cancer	Miscellaneous Neoplasms	Blank(s)	Dead	Blank(s)
55-59 years	Female	1993	Asian or Pacific Islander	Pancreas	Malignant	8150	C25.2-Tail of pancreas	252	Blank(s)	Blank(s)	Not a paired site	Positive exfoliative cytology, no positive histology	8150/3: Pancreatic endocrine tumor, malignant	8150/3: Pancreatic endocrine tumor, malignant	Blank(s)	Blank(s)	Blank(s)	Blank(s)	Blank(s)	Blank(s)	Blank(s)	No radiation and/or cancer-directed surgery	None/Unknown	Yes	Blank(s)	Blank(s)	Blank(s)	Blank(s)	Blank(s)	Pancreas	Dead (attributable to this cancer dx)	Alive or dead due to cancer	0030	Complete dates are available and there are more than 0 days of survival	Pancreas	Pancreas	Blank(s)	Dead	Blank(s)
30-34 years	Female	1992	White	Pancreas	Malignant	8153	C25.0-Head of pancreas	250	Blank(s)	Blank(s)	Not a paired site	Positive histology	8153/3: Gastrinoma, malignant	8153/3: Gastrinoma, malignant	Blank(s)	Blank(s)	Blank(s)	Blank(s)	Blank(s)	Blank(s)	Blank(s)	No radiation and/or cancer-directed surgery	None/Unknown	No/Unknown	Blank(s)	Blank(s)	Blank(s)	Blank(s)	Blank(s)	Alive	Alive or dead of other cause	Alive or dead due to cancer	0337	Complete dates are available and there are more than 0 days of survival	Alive	Alive	Blank(s)	Alive	Blank(s)
65-69 years	Male	1998	Black	Small Intestine	Malignant	8240	C17.2-Ileum	172	Blank(s)	Blank(s)	Not a paired site	Positive histology	8240/3: Carcinoid tumor, NOS	8240/3: Carcinoid tumor, NOS	Blank(s)	Blank(s)	Blank(s)	Blank(s)	30	Blank(s)	Blank(s)	No radiation and/or cancer-directed surgery	None/Unknown	No/Unknown	Blank(s)	Blank(s)	Blank(s)	Blank(s)	Blank(s)	Prostate	Alive or dead of other cause	Dead (attributable to causes other than this cancer dx)	0258	Complete dates are available and there are more than 0 days of survival	Prostate	Prostate	Blank(s)	Dead	Blank(s)
75-79 years	Male	1995	Asian or Pacific Islander	Pancreas	Malignant	8240	C25.1-Body of pancreas	251	Blank(s)	Blank(s)	Not a paired site	Positive histology	8240/3: Carcinoid tumor, NOS	8240/3: Carcinoid tumor, NOS	Blank(s)	Blank(s)	Blank(s)	Blank(s)	Blank(s)	Blank(s)	Blank(s)	No radiation and/or cancer-directed surgery	None/Unknown	No/Unknown	Blank(s)	Blank(s)	Blank(s)	Blank(s)	Blank(s)	Miscellaneous Malignant Cancer	Dead (attributable to this cancer dx)	Alive or dead due to cancer	0002	Complete dates are available and there are more than 0 days of survival	Miscellaneous Malignant Cancer	Miscellaneous Neoplasms	Blank(s)	Dead	Blank(s)
70-74 years	Male	1994	White	Pancreas	Malignant	8151	C25.2-Tail of pancreas	252	Blank(s)	Blank(s)	Not a paired site	Radiography without microscopic confirm	8151/3: Insulinoma, malignant	8151/3: Insulinoma, malignant	Blank(s)	Blank(s)	Blank(s)	Blank(s)	Blank(s)	Blank(s)	Blank(s)	No radiation and/or cancer-directed surgery	None/Unknown	No/Unknown	Blank(s)	Blank(s)	Blank(s)	Blank(s)	Blank(s)	Diseases of Heart	Alive or dead of other cause	Dead (attributable to causes other than this cancer dx)	0004	Complete dates are available and there are more than 0 days of survival	Diseases of Heart	Other and unspecified disorders of the circulatory system	Blank(s)	Dead	Blank(s)
80-84 years	Male	2011	White	Cecum	Malignant	8246	C18.0-Cecum	180	Blank(s)	Blank(s)	Not a paired site	Positive histology	8246/3: Neuroendocrine carcinoma, NOS	8246/3: Neuroendocrine carcinoma, NOS	IV	TX	N0	M1	00	None	None; diagnosed at autopsy	No radiation and/or cancer-directed surgery	None/Unknown	No/Unknown	999	M1	N0	T1	60	Colon excluding Rectum	Dead (attributable to this cancer dx)	Alive or dead due to cancer	0002	Complete dates are available and there are more than 0 days of survival	Colon excluding Rectum	Colon And Rectum (Excluding Appendix)	Colon And Rectum (Excluding Appendix)	Dead	IV
75-79 years	Female	1992	White	Small Intestine	Malignant	8240	C17.1-Jejunum	171	Blank(s)	Blank(s)	Not a paired site	Positive histology	8240/3: Carcinoid tumor, NOS	8240/3: Carcinoid tumor, NOS	Blank(s)	Blank(s)	Blank(s)	Blank(s)	Blank(s)	Blank(s)	Blank(s)	No radiation and/or cancer-directed surgery	None/Unknown	No/Unknown	Blank(s)	Blank(s)	Blank(s)	Blank(s)	Blank(s)	In situ, benign or unknown behavior neoplasm	Dead (attributable to this cancer dx)	Alive or dead due to cancer	0050	Complete dates are available and there are more than 0 days of survival	In situ, benign or unknown behavior neoplasm	Benign and Borderline: All Other sites	Blank(s)	Dead	Blank(s)
80-84 years	Female	1993	White	Small Intestine	Malignant	8240	C17.2-Ileum	172	Blank(s)	Blank(s)	Not a paired site	Positive histology	8240/3: Carcinoid tumor, NOS	8240/3: Carcinoid tumor, NOS	Blank(s)	Blank(s)	Blank(s)	Blank(s)	Blank(s)	Blank(s)	Blank(s)	No radiation and/or cancer-directed surgery	None/Unknown	No/Unknown	Blank(s)	Blank(s)	Blank(s)	Blank(s)	Blank(s)	Diseases of Heart	Alive or dead of other cause	Dead (attributable to causes other than this cancer dx)	0071	Complete dates are available and there are more than 0 days of survival	Diseases of Heart	Ischemic heart disease	Blank(s)	Dead	Blank(s)
70-74 years	Female	2016	Black	Pancreas	Malignant	8246	C25.2-Tail of pancreas	252	Blank(s)	Blank(s)	Not a paired site	Positive histology	8246/3: Neuroendocrine carcinoma, NOS	8246/3: Neuroendocrine carcinoma, NOS	Blank(s)	Blank(s)	Blank(s)	Blank(s)	30	4 or more regional lymph nodes removed	Non-primary surgical procedure to other regional sites	No radiation and/or cancer-directed surgery	None/Unknown	No/Unknown	Blank(s)	Blank(s)	Blank(s)	Blank(s)	Blank(s)	Alive	Alive or dead of other cause	Alive or dead due to cancer	0057	Complete dates are available and there are more than 0 days of survival	Alive	Alive	Alive	Alive	Blank(s)
35-39 years	Male	1995	Black	Small Intestine	Malignant	8240	C17.9-Small intestine, NOS	179	Blank(s)	Blank(s)	Not a paired site	Positive histology	8240/3: Carcinoid tumor, NOS	8240/3: Carcinoid tumor, NOS	Blank(s)	Blank(s)	Blank(s)	Blank(s)	Blank(s)	Blank(s)	Blank(s)	No radiation and/or cancer-directed surgery	None/Unknown	No/Unknown	Blank(s)	Blank(s)	Blank(s)	Blank(s)	Blank(s)	Other Cause of Death	Alive or dead of other cause	Dead (attributable to causes other than this cancer dx)	Unknown	Not calculated because a Death Certificate Only or Autopsy Only case	Other Cause of Death	Other COD	Blank(s)	Dead	Blank(s)
80-84 years	Male	2008	White	Pancreas	Malignant	8246	C25.0-Head of pancreas	250	Blank(s)	Blank(s)	Not a paired site	Positive histology	8246/3: Neuroendocrine carcinoma, NOS	8246/3: Neuroendocrine carcinoma, NOS	Blank(s)	Blank(s)	Blank(s)	Blank(s)	40	4 or more regional lymph nodes removed	None; diagnosed at autopsy	No radiation and/or cancer-directed surgery	None/Unknown	No/Unknown	050	M0	N1	T2	00	Nephritis, Nephrotic Syndrome and Nephrosis	Alive or dead of other cause	Dead (attributable to causes other than this cancer dx)	0073	Complete dates are available and there are more than 0 days of survival	Nephritis, Nephrotic Syndrome and Nephrosis	Nephritis, Nephrotic Syndrome and Nephrosis	Nephritis, Nephrotic Syndrome and Nephrosis	Dead	IIB
60-64 years	Male	1992	White	Rectum	Malignant	8240	C20.9-Rectum, NOS	209	Blank(s)	Blank(s)	Not a paired site	Positive histology	8240/3: Carcinoid tumor, NOS	8240/3: Carcinoid tumor, NOS	Blank(s)	Blank(s)	Blank(s)	Blank(s)	Blank(s)	Blank(s)	Blank(s)	No radiation and/or cancer-directed surgery	None/Unknown	No/Unknown	Blank(s)	Blank(s)	Blank(s)	Blank(s)	Blank(s)	Diseases of Heart	Alive or dead of other cause	Dead (attributable to causes other than this cancer dx)	0158	Complete dates are available and there are more than 0 days of survival	Diseases of Heart	Ischemic heart disease	Blank(s)	Dead	Blank(s)
40-44 years	Male	1995	White	Appendix	Malignant	8243	C18.1-Appendix	181	Blank(s)	Blank(s)	Not a paired site	Positive histology	8243/3: Goblet cell carcinoid	8243/3: Goblet cell carcinoid	Blank(s)	Blank(s)	Blank(s)	Blank(s)	Blank(s)	Blank(s)	Blank(s)	No radiation and/or cancer-directed surgery	None/Unknown	No/Unknown	Blank(s)	Blank(s)	Blank(s)	Blank(s)	Blank(s)	Alive	Alive or dead of other cause	Alive or dead due to cancer	0307	Complete dates are available and there are more than 0 days of survival	Alive	Alive	Blank(s)	Alive	Blank(s)
65-69 years	Female	1992	Unknown	Small Intestine	Malignant	8246	C17.0-Duodenum	170	Blank(s)	Blank(s)	Not a paired site	Positive histology	8246/3: Neuroendocrine carcinoma, NOS	8246/3: Neuroendocrine carcinoma, NOS	Blank(s)	Blank(s)	Blank(s)	Blank(s)	Blank(s)	Blank(s)	Blank(s)	No radiation and/or cancer-directed surgery	None/Unknown	No/Unknown	Blank(s)	Blank(s)	Blank(s)	Blank(s)	Blank(s)	Alive	Alive or dead of other cause	Alive or dead due to cancer	0342	Complete dates are available and there are more than 0 days of survival	Alive	Alive	Blank(s)	Alive	Blank(s)
25-29 years	Male	1994	Asian or Pacific Islander	Rectum	Malignant	8240	C20.9-Rectum, NOS	209	Blank(s)	Blank(s)	Not a paired site	Positive histology	8240/3: Carcinoid tumor, NOS	8240/3: Carcinoid tumor, NOS	Blank(s)	Blank(s)	Blank(s)	Blank(s)	Blank(s)	Blank(s)	Blank(s)	No radiation and/or cancer-directed surgery	None/Unknown	No/Unknown	Blank(s)	Blank(s)	Blank(s)	Blank(s)	Blank(s)	Alive	Alive or dead of other cause	Alive or dead due to cancer	0321	Complete dates are available and there are more than 0 days of survival	Alive	Alive	Blank(s)	Alive	Blank(s)
75-79 years	Female	1996	White	Small Intestine	Malignant	8240	C17.0-Duodenum	170	Blank(s)	Blank(s)	Not a paired site	Positive histology	8240/3: Carcinoid tumor, NOS	8240/3: Carcinoid tumor, NOS	Blank(s)	Blank(s)	Blank(s)	Blank(s)	Blank(s)	Blank(s)	Blank(s)	No radiation and/or cancer-directed surgery	None/Unknown	No/Unknown	Blank(s)	Blank(s)	Blank(s)	Blank(s)	Blank(s)	Pneumonia and Influenza	Alive or dead of other cause	Dead (attributable to causes other than this cancer dx)	0003	Complete dates are available and there are more than 0 days of survival	Pneumonia and Influenza	Pneumonia and Influenza	Blank(s)	Dead	Blank(s)
50-54 years	Male	1996	White	Ascending Colon	Malignant	8240	C18.2-Ascending colon	182	Blank(s)	Blank(s)	Not a paired site	Positive histology	8240/3: Carcinoid tumor, NOS	8240/3: Carcinoid tumor, NOS	Blank(s)	Blank(s)	Blank(s)	Blank(s)	Blank(s)	Blank(s)	Blank(s)	No radiation and/or cancer-directed surgery	None/Unknown	Yes	Blank(s)	Blank(s)	Blank(s)	Blank(s)	Blank(s)	Alive	Alive or dead of other cause	Alive or dead due to cancer	0299	Complete dates are available and there are more than 0 days of survival	Alive	Alive	Blank(s)	Alive	Blank(s)
85+ years	Female	1994	White	Small Intestine	Malignant	8240	C17.2-Ileum	172	Blank(s)	Blank(s)	Not a paired site	Positive histology	8240/3: Carcinoid tumor, NOS	8240/3: Carcinoid tumor, NOS	Blank(s)	Blank(s)	Blank(s)	Blank(s)	Blank(s)	Blank(s)	Blank(s)	No radiation and/or cancer-directed surgery	None/Unknown	No/Unknown	Blank(s)	Blank(s)	Blank(s)	Blank(s)	Blank(s)	Cerebrovascular Diseases	Alive or dead of other cause	Dead (attributable to causes other than this cancer dx)	0105	Complete dates are available and there are more than 0 days of survival	Cerebrovascular Diseases	Cerebrovascular diseases	Blank(s)	Dead	Blank(s)
50-54 years	Male	1996	White	Stomach	Malignant	8153	C16.9-Stomach, NOS	169	Blank(s)	Blank(s)	Not a paired site	Positive histology	8153/3: Gastrinoma, malignant	8153/3: Gastrinoma, malignant	Blank(s)	Blank(s)	Blank(s)	Blank(s)	Blank(s)	Blank(s)	Blank(s)	No radiation and/or cancer-directed surgery	None/Unknown	No/Unknown	Blank(s)	Blank(s)	Blank(s)	Blank(s)	Blank(s)	In situ, benign or unknown behavior neoplasm	Dead (attributable to this cancer dx)	Alive or dead due to cancer	0061	Complete dates are available and there are more than 0 days of survival	In situ, benign or unknown behavior neoplasm	Benign and Borderline: All Other sites	Blank(s)	Dead	Blank(s)
75-79 years	Male	1992	Asian or Pacific Islander	Rectum	Malignant	8240	C20.9-Rectum, NOS	209	Blank(s)	Blank(s)	Not a paired site	Positive histology	8240/3: Carcinoid tumor, NOS	8240/3: Carcinoid tumor, NOS	Blank(s)	Blank(s)	Blank(s)	Blank(s)	Blank(s)	Blank(s)	Blank(s)	No radiation and/or cancer-directed surgery	None/Unknown	No/Unknown	Blank(s)	Blank(s)	Blank(s)	Blank(s)	Blank(s)	Other Cause of Death	Alive or dead of other cause	Dead (attributable to causes other than this cancer dx)	0246	Complete dates are available and there are more than 0 days of survival	Other Cause of Death	Other COD	Blank(s)	Dead	Blank(s)
50-54 years	Male	1995	White	Stomach	Malignant	8240	C16.1-Fundus of stomach	161	Blank(s)	Blank(s)	Not a paired site	Positive histology	8240/3: Carcinoid tumor, NOS	8240/3: Carcinoid tumor, NOS	Blank(s)	Blank(s)	Blank(s)	Blank(s)	Blank(s)	Blank(s)	Blank(s)	No radiation and/or cancer-directed surgery	None/Unknown	No/Unknown	Blank(s)	Blank(s)	Blank(s)	Blank(s)	Blank(s)	Alive	Alive or dead of other cause	Alive or dead due to cancer	0303	Complete dates are available and there are more than 0 days of survival	Alive	Alive	Blank(s)	Alive	Blank(s)
60-64 years	Male	1994	Asian or Pacific Islander	Rectum	Malignant	8240	C20.9-Rectum, NOS	209	Blank(s)	Blank(s)	Not a paired site	Positive histology	8240/3: Carcinoid tumor, NOS	8240/3: Carcinoid tumor, NOS	Blank(s)	Blank(s)	Blank(s)	Blank(s)	Blank(s)	Blank(s)	Blank(s)	No radiation and/or cancer-directed surgery	None/Unknown	No/Unknown	Blank(s)	Blank(s)	Blank(s)	Blank(s)	Blank(s)	Alive	Alive or dead of other cause	Alive or dead due to cancer	0323	Complete dates are available and there are more than 0 days of survival	Alive	Alive	Blank(s)	Alive	Blank(s)
55-59 years	Female	2014	Asian or Pacific Islander	Small Intestine	Malignant	8240	C17.0-Duodenum	170	Blank(s)	Blank(s)	Not a paired site	Positive histology	8240/3: Carcinoid tumor, NOS	8240/3: Carcinoid tumor, NOS	UNK Stage	TX	N0	M0	27	None	None; diagnosed at autopsy	No radiation and/or cancer-directed surgery	None/Unknown	No/Unknown	030	NA	NA	NA	00	Small Intestine	Dead (attributable to this cancer dx)	Alive or dead due to cancer	0072	Complete dates are available and there are more than 0 days of survival	Small Intestine	Small Intestine	Small Intestine	Dead	NA
65-69 years	Female	1994	White	Pancreas	Malignant	8246	C25.0-Head of pancreas	250	Blank(s)	Blank(s)	Not a paired site	Positive histology	8246/3: Neuroendocrine carcinoma, NOS	8246/3: Neuroendocrine carcinoma, NOS	Blank(s)	Blank(s)	Blank(s)	Blank(s)	Blank(s)	Blank(s)	Blank(s)	No radiation and/or cancer-directed surgery	None/Unknown	No/Unknown	Blank(s)	Blank(s)	Blank(s)	Blank(s)	Blank(s)	Diseases of Heart	Alive or dead of other cause	Dead (attributable to causes other than this cancer dx)	0000	Complete dates are available and there are more than 0 days of survival	Diseases of Heart	Pulmonary heart disease and diseases of pulmonary circulation	Blank(s)	Dead	Blank(s)
65-69 years	Male	1994	White	Descending Colon	Malignant	8240	C18.6-Descending colon	186	Blank(s)	Blank(s)	Not a paired site	Positive histology	8240/3: Carcinoid tumor, NOS	8240/3: Carcinoid tumor, NOS	Blank(s)	Blank(s)	Blank(s)	Blank(s)	Blank(s)	Blank(s)	Blank(s)	No radiation and/or cancer-directed surgery	None/Unknown	No/Unknown	Blank(s)	Blank(s)	Blank(s)	Blank(s)	Blank(s)	Breast	Alive or dead of other cause	Dead (attributable to causes other than this cancer dx)	0136	Complete dates are available and there are more than 0 days of survival	Breast	Breast	Blank(s)	Dead	Blank(s)
70-74 years	Male	1992	White	Cecum	Malignant	8240	C18.0-Cecum	180	Blank(s)	Blank(s)	Not a paired site	Positive histology	8240/3: Carcinoid tumor, NOS	8240/3: Carcinoid tumor, NOS	Blank(s)	Blank(s)	Blank(s)	Blank(s)	Blank(s)	Blank(s)	Blank(s)	No radiation and/or cancer-directed surgery	None/Unknown	No/Unknown	Blank(s)	Blank(s)	Blank(s)	Blank(s)	Blank(s)	Colon excluding Rectum	Dead (attributable to this cancer dx)	Alive or dead due to cancer	0023	Complete dates are available and there are more than 0 days of survival	Colon excluding Rectum	Colon And Rectum (Excluding Appendix)	Blank(s)	Dead	Blank(s)
70-74 years	Male	1994	White	Pancreas	Malignant	8150	C25.0-Head of pancreas	250	Blank(s)	Blank(s)	Not a paired site	Positive histology	8150/3: Pancreatic endocrine tumor, malignant	8150/3: Pancreatic endocrine tumor, malignant	Blank(s)	Blank(s)	Blank(s)	Blank(s)	Blank(s)	Blank(s)	Blank(s)	No radiation and/or cancer-directed surgery	None/Unknown	Yes	Blank(s)	Blank(s)	Blank(s)	Blank(s)	Blank(s)	Pancreas	Dead (attributable to this cancer dx)	Alive or dead due to cancer	0023	Complete dates are available and there are more than 0 days of survival	Pancreas	Pancreas	Blank(s)	Dead	Blank(s)
85+ years	Male	2003	White	Ascending Colon	Malignant	8246	C18.2-Ascending colon	182	Blank(s)	Blank(s)	Not a paired site	Positive histology	8246/3: Neuroendocrine carcinoma, NOS	8246/3: Neuroendocrine carcinoma, NOS	Blank(s)	Blank(s)	Blank(s)	Blank(s)	40	1 to 3 regional lymph nodes removed	None; diagnosed at autopsy	No radiation and/or cancer-directed surgery	None/Unknown	Yes	Blank(s)	Blank(s)	Blank(s)	Blank(s)	Blank(s)	Colon excluding Rectum	Dead (attributable to this cancer dx)	Alive or dead due to cancer	0000	Complete dates are available and there are more than 0 days of survival	Colon excluding Rectum	Colon And Rectum (Excluding Appendix)	Colon And Rectum (Excluding Appendix)	Dead	Blank(s)
70-74 years	Male	1992	White	Small Intestine	Malignant	8240	C17.9-Small intestine, NOS	179	Blank(s)	Blank(s)	Not a paired site	Positive histology	8240/3: Carcinoid tumor, NOS	8240/3: Carcinoid tumor, NOS	Blank(s)	Blank(s)	Blank(s)	Blank(s)	Blank(s)	Blank(s)	Blank(s)	No radiation and/or cancer-directed surgery	None/Unknown	No/Unknown	Blank(s)	Blank(s)	Blank(s)	Blank(s)	Blank(s)	Alzheimers (ICD-9 and 10 only)	Alive or dead of other cause	Dead (attributable to causes other than this cancer dx)	0190	Complete dates are available and there are more than 0 days of survival	Alzheimers (ICD-9 and 10 only)	Alzheimer's (ICD-9 and ICD-10 only)	Blank(s)	Dead	Blank(s)
45-49 years	Female	1994	Black	Small Intestine	Malignant	8153	C17.0-Duodenum	170	Blank(s)	Blank(s)	Not a paired site	Positive histology	8153/3: Gastrinoma, malignant	8153/3: Gastrinoma, malignant	Blank(s)	Blank(s)	Blank(s)	Blank(s)	Blank(s)	Blank(s)	Blank(s)	No radiation and/or cancer-directed surgery	None/Unknown	No/Unknown	Blank(s)	Blank(s)	Blank(s)	Blank(s)	Blank(s)	Alive	Alive or dead of other cause	Alive or dead due to cancer	0322	Complete dates are available and there are more than 0 days of survival	Alive	Alive	Blank(s)	Alive	Blank(s)
55-59 years	Female	2005	Black	Sigmoid Colon	Malignant	8240	C18.7-Sigmoid colon	187	Blank(s)	Blank(s)	Not a paired site	Positive histology	8240/3: Carcinoid tumor, NOS	8240/3: Carcinoid tumor, NOS	Blank(s)	Blank(s)	Blank(s)	Blank(s)	28	None	None; diagnosed at autopsy	No radiation and/or cancer-directed surgery	None/Unknown	No/Unknown	006	NA	NA	NA	00	Alive	Alive or dead of other cause	Alive or dead due to cancer	0185	Complete dates are available and there are more than 0 days of survival	Alive	Alive	Alive	Alive	NA
70-74 years	Male	1994	Black	Rectosigmoid Junction	Malignant	8240	C19.9-Rectosigmoid junction	199	Blank(s)	Blank(s)	Not a paired site	Positive histology	8240/3: Carcinoid tumor, NOS	8240/3: Carcinoid tumor, NOS	Blank(s)	Blank(s)	Blank(s)	Blank(s)	Blank(s)	Blank(s)	Blank(s)	No radiation and/or cancer-directed surgery	None/Unknown	No/Unknown	Blank(s)	Blank(s)	Blank(s)	Blank(s)	Blank(s)	Cerebrovascular Diseases	Alive or dead of other cause	Dead (attributable to causes other than this cancer dx)	0083	Complete dates are available and there are more than 0 days of survival	Cerebrovascular Diseases	Cerebrovascular diseases	Blank(s)	Dead	Blank(s)
70-74 years	Male	2000	White	Stomach	Malignant	8246	C16.1-Fundus of stomach	161	Blank(s)	Blank(s)	Not a paired site	Positive histology	8246/3: Neuroendocrine carcinoma, NOS	8246/3: Neuroendocrine carcinoma, NOS	Blank(s)	Blank(s)	Blank(s)	Blank(s)	00	Blank(s)	Blank(s)	No radiation and/or cancer-directed surgery	None/Unknown	No/Unknown	Blank(s)	Blank(s)	Blank(s)	Blank(s)	Blank(s)	Miscellaneous Malignant Cancer	Dead (attributable to this cancer dx)	Alive or dead due to cancer	0000	Complete dates are available and there are more than 0 days of survival	Miscellaneous Malignant Cancer	Miscellaneous Neoplasms	Miscellaneous Neoplasms	Dead	Blank(s)
60-64 years	Male	1996	White	Rectosigmoid Junction	Malignant	8240	C19.9-Rectosigmoid junction	199	Blank(s)	Blank(s)	Not a paired site	Positive histology	8240/3: Carcinoid tumor, NOS	8240/3: Carcinoid tumor, NOS	Blank(s)	Blank(s)	Blank(s)	Blank(s)	Blank(s)	Blank(s)	Blank(s)	No radiation and/or cancer-directed surgery	None/Unknown	No/Unknown	Blank(s)	Blank(s)	Blank(s)	Blank(s)	Blank(s)	Lung and Bronchus	Alive or dead of other cause	Dead (attributable to causes other than this cancer dx)	0137	Complete dates are available and there are more than 0 days of survival	Lung and Bronchus	Lung And Bronchus	Blank(s)	Dead	Blank(s)
75-79 years	Male	1996	Asian or Pacific Islander	Stomach	Malignant	8246	C16.0-Cardia, NOS	160	Blank(s)	Blank(s)	Not a paired site	Positive histology	8246/3: Neuroendocrine carcinoma, NOS	8246/3: Neuroendocrine carcinoma, NOS	Blank(s)	Blank(s)	Blank(s)	Blank(s)	Blank(s)	Blank(s)	Blank(s)	No radiation and/or cancer-directed surgery	None/Unknown	No/Unknown	Blank(s)	Blank(s)	Blank(s)	Blank(s)	Blank(s)	State DC not available or state DC available but no COD	Dead (missing/unknown COD)	Dead (missing/unknown COD)	0219	Complete dates are available and there are more than 0 days of survival	State DC not available or state DC available but no COD	State DC not available or state DC available but no COD	Blank(s)	Dead	Blank(s)
70-74 years	Male	1992	White	Small Intestine	Malignant	8240	C17.9-Small intestine, NOS	179	Blank(s)	Blank(s)	Not a paired site	Positive histology	8240/3: Carcinoid tumor, NOS	8240/3: Carcinoid tumor, NOS	Blank(s)	Blank(s)	Blank(s)	Blank(s)	Blank(s)	Blank(s)	Blank(s)	No radiation and/or cancer-directed surgery	None/Unknown	No/Unknown	Blank(s)	Blank(s)	Blank(s)	Blank(s)	Blank(s)	Diabetes Mellitus	Alive or dead of other cause	Dead (attributable to causes other than this cancer dx)	0124	Complete dates are available and there are more than 0 days of survival	Diabetes Mellitus	Diabetes Mellitus	Blank(s)	Dead	Blank(s)
50-54 years	Female	1992	Black	Rectum	Malignant	8240	C20.9-Rectum, NOS	209	Blank(s)	Blank(s)	Not a paired site	Positive histology	8240/3: Carcinoid tumor, NOS	8240/3: Carcinoid tumor, NOS	Blank(s)	Blank(s)	Blank(s)	Blank(s)	Blank(s)	Blank(s)	Blank(s)	No radiation and/or cancer-directed surgery	None/Unknown	No/Unknown	Blank(s)	Blank(s)	Blank(s)	Blank(s)	Blank(s)	Alive	Alive or dead of other cause	Alive or dead due to cancer	0338	Incomplete dates are available and there cannot be zero days of follow-up	Alive	Alive	Blank(s)	Alive	Blank(s)
40-44 years	Female	1994	Black	Rectum	Malignant	8240	C20.9-Rectum, NOS	209	Blank(s)	Blank(s)	Not a paired site	Positive histology	8240/3: Carcinoid tumor, NOS	8240/3: Carcinoid tumor, NOS	Blank(s)	Blank(s)	Blank(s)	Blank(s)	Blank(s)	Blank(s)	Blank(s)	No radiation and/or cancer-directed surgery	None/Unknown	No/Unknown	Blank(s)	Blank(s)	Blank(s)	Blank(s)	Blank(s)	Alive	Alive or dead of other cause	Alive or dead due to cancer	0321	Complete dates are available and there are more than 0 days of survival	Alive	Alive	Blank(s)	Alive	Blank(s)
50-54 years	Female	1994	White	Sigmoid Colon	Malignant	8240	C18.7-Sigmoid colon	187	Blank(s)	Blank(s)	Not a paired site	Positive histology	8240/3: Carcinoid tumor, NOS	8240/3: Carcinoid tumor, NOS	Blank(s)	Blank(s)	Blank(s)	Blank(s)	Blank(s)	Blank(s)	Blank(s)	No radiation and/or cancer-directed surgery	None/Unknown	Yes	Blank(s)	Blank(s)	Blank(s)	Blank(s)	Blank(s)	Miscellaneous Malignant Cancer	Dead (attributable to this cancer dx)	Alive or dead due to cancer	0006	Complete dates are available and there are more than 0 days of survival	Miscellaneous Malignant Cancer	Miscellaneous Neoplasms	Blank(s)	Dead	Blank(s)
75-79 years	Male	1996	White	Cecum	Malignant	8240	C18.0-Cecum	180	Blank(s)	Blank(s)	Not a paired site	Positive histology	8240/3: Carcinoid tumor, NOS	8240/3: Carcinoid tumor, NOS	Blank(s)	Blank(s)	Blank(s)	Blank(s)	Blank(s)	Blank(s)	Blank(s)	No radiation and/or cancer-directed surgery	None/Unknown	No/Unknown	Blank(s)	Blank(s)	Blank(s)	Blank(s)	Blank(s)	Diseases of Heart	Alive or dead of other cause	Dead (attributable to causes other than this cancer dx)	0200	Complete dates are available and there are more than 0 days of survival	Diseases of Heart	Ischemic heart disease	Blank(s)	Dead	Blank(s)
50-54 years	Female	1996	White	Rectum	Malignant	8240	C20.9-Rectum, NOS	209	Blank(s)	Blank(s)	Not a paired site	Positive histology	8240/3: Carcinoid tumor, NOS	8240/3: Carcinoid tumor, NOS	Blank(s)	Blank(s)	Blank(s)	Blank(s)	Blank(s)	Blank(s)	Blank(s)	No radiation and/or cancer-directed surgery	None/Unknown	No/Unknown	Blank(s)	Blank(s)	Blank(s)	Blank(s)	Blank(s)	Alive	Alive or dead of other cause	Alive or dead due to cancer	0291	Complete dates are available and there are more than 0 days of survival	Alive	Alive	Blank(s)	Alive	Blank(s)
35-39 years	Male	1996	White	Appendix	Malignant	8240	C18.1-Appendix	181	Blank(s)	Blank(s)	Not a paired site	Positive histology	8240/3: Carcinoid tumor, NOS	8240/3: Carcinoid tumor, NOS	Blank(s)	Blank(s)	Blank(s)	Blank(s)	Blank(s)	Blank(s)	Blank(s)	No radiation and/or cancer-directed surgery	None/Unknown	No/Unknown	Blank(s)	Blank(s)	Blank(s)	Blank(s)	Blank(s)	Alive	Alive or dead of other cause	Alive or dead due to cancer	0290	Complete dates are available and there are more than 0 days of survival	Alive	Alive	Blank(s)	Alive	Blank(s)
70-74 years	Female	2016	Asian or Pacific Islander	Appendix	Malignant	8240	C18.1-Appendix	181	Blank(s)	Blank(s)	Not a paired site	Positive histology	8240/3: Carcinoid tumor, NOS	8240/3: Carcinoid tumor, NOS	Blank(s)	Blank(s)	Blank(s)	Blank(s)	30	None	None; diagnosed at autopsy	No radiation and/or cancer-directed surgery	None/Unknown	No/Unknown	Blank(s)	Blank(s)	Blank(s)	Blank(s)	Blank(s)	Alive	Alive or dead of other cause	Alive or dead due to cancer	0054	Complete dates are available and there are more than 0 days of survival	Alive	Alive	Alive	Alive	Blank(s)
60-64 years	Male	2017	White	Small Intestine	Malignant	8240	C17.9-Small intestine, NOS	179	Blank(s)	Blank(s)	Not a paired site	Positive histology	8240/3: Carcinoid tumor, NOS	8240/3: Carcinoid tumor, NOS	Blank(s)	Blank(s)	Blank(s)	Blank(s)	30	4 or more regional lymph nodes removed	None; diagnosed at autopsy	No radiation and/or cancer-directed surgery	None/Unknown	No/Unknown	Blank(s)	Blank(s)	Blank(s)	Blank(s)	Blank(s)	Miscellaneous Malignant Cancer	Dead (attributable to this cancer dx)	Alive or dead due to cancer	0001	Complete dates are available and there are more than 0 days of survival	Miscellaneous Malignant Cancer	Miscellaneous Neoplasms	Miscellaneous Neoplasms	Dead	Blank(s)
65-69 years	Male	1997	White	Stomach	Malignant	8246	C16.5-Lesser curvature of stomach NOS	165	Blank(s)	Blank(s)	Not a paired site	Positive histology	8246/3: Neuroendocrine carcinoma, NOS	8246/3: Neuroendocrine carcinoma, NOS	Blank(s)	Blank(s)	Blank(s)	Blank(s)	Blank(s)	Blank(s)	Blank(s)	No radiation and/or cancer-directed surgery	None/Unknown	No/Unknown	Blank(s)	Blank(s)	Blank(s)	Blank(s)	Blank(s)	Alive	Alive or dead of other cause	Alive or dead due to cancer	0286	Complete dates are available and there are more than 0 days of survival	Alive	Alive	Blank(s)	Alive	Blank(s)
55-59 years	Male	2020	White	Ascending Colon	Malignant	8246	C18.2-Ascending colon	182	9	9	Not a paired site	Positive histology	8246/3: Neuroendocrine carcinoma, NOS	8246/3: Neuroendocrine carcinoma, NOS	Blank(s)	Blank(s)	Blank(s)	Blank(s)	00	None	None; diagnosed at autopsy	No radiation and/or cancer-directed surgery	None/Unknown	No/Unknown	Blank(s)	Blank(s)	Blank(s)	Blank(s)	Blank(s)	Colon excluding Rectum	Dead (attributable to this cancer dx)	Alive or dead due to cancer	0000	Complete dates are available and there are more than 0 days of survival	Colon excluding Rectum	Colon And Rectum (Excluding Appendix)	Colon And Rectum (Excluding Appendix)	Dead	Blank(s)
80-84 years	Male	2013	White	Stomach	Malignant	8240	C16.2-Body of stomach	162	Blank(s)	Blank(s)	Not a paired site	Positive histology	8240/3: Carcinoid tumor, NOS	8240/3: Carcinoid tumor, NOS	UNK Stage	TX	N0	M0	13	None	None; diagnosed at autopsy	No radiation and/or cancer-directed surgery	None/Unknown	No/Unknown	999	NA	NA	NA	00	Hypertension without Heart Disease	Alive or dead of other cause	Dead (attributable to causes other than this cancer dx)	0007	Complete dates are available and there are more than 0 days of survival	Hypertension without Heart Disease	Hypertensive disease	Hypertensive disease	Dead	NA
65-69 years	Male	1996	White	Small Intestine	Malignant	8240	C17.1-Jejunum	171	Blank(s)	Blank(s)	Not a paired site	Positive histology	8240/3: Carcinoid tumor, NOS	8240/3: Carcinoid tumor, NOS	Blank(s)	Blank(s)	Blank(s)	Blank(s)	Blank(s)	Blank(s)	Blank(s)	No radiation and/or cancer-directed surgery	None/Unknown	No/Unknown	Blank(s)	Blank(s)	Blank(s)	Blank(s)	Blank(s)	Diseases of Heart	Alive or dead of other cause	Dead (attributable to causes other than this cancer dx)	0086	Complete dates are available and there are more than 0 days of survival	Diseases of Heart	Ischemic heart disease	Blank(s)	Dead	Blank(s)
45-49 years	Female	1998	White	Small Intestine	Malignant	8240	C17.2-Ileum	172	Blank(s)	Blank(s)	Not a paired site	Positive histology	8240/3: Carcinoid tumor, NOS	8240/3: Carcinoid tumor, NOS	Blank(s)	Blank(s)	Blank(s)	Blank(s)	60	Blank(s)	Blank(s)	No radiation and/or cancer-directed surgery	None/Unknown	No/Unknown	Blank(s)	Blank(s)	Blank(s)	Blank(s)	Blank(s)	Miscellaneous Malignant Cancer	Dead (attributable to this cancer dx)	Alive or dead due to cancer	0064	Complete dates are available and there are more than 0 days of survival	Miscellaneous Malignant Cancer	Miscellaneous Neoplasms	Blank(s)	Dead	Blank(s)
50-54 years	Female	1998	Asian or Pacific Islander	Rectum	Malignant	8240	C20.9-Rectum, NOS	209	Blank(s)	Blank(s)	Not a paired site	Positive histology	8240/3: Carcinoid tumor, NOS	8240/3: Carcinoid tumor, NOS	Blank(s)	Blank(s)	Blank(s)	Blank(s)	27	Blank(s)	Blank(s)	No radiation and/or cancer-directed surgery	None/Unknown	No/Unknown	Blank(s)	Blank(s)	Blank(s)	Blank(s)	Blank(s)	Alive	Alive or dead of other cause	Alive or dead due to cancer	0265	Complete dates are available and there are more than 0 days of survival	Alive	Alive	Blank(s)	Alive	Blank(s)
70-74 years	Female	1998	White	Pancreas	Malignant	8246	C25.9-Pancreas, NOS	259	Blank(s)	Blank(s)	Not a paired site	Positive histology	8246/3: Neuroendocrine carcinoma, NOS	8246/3: Neuroendocrine carcinoma, NOS	Blank(s)	Blank(s)	Blank(s)	Blank(s)	00	Blank(s)	Blank(s)	No radiation and/or cancer-directed surgery	None/Unknown	No/Unknown	Blank(s)	Blank(s)	Blank(s)	Blank(s)	Blank(s)	Diseases of Heart	Alive or dead of other cause	Dead (attributable to causes other than this cancer dx)	0102	Complete dates are available and there are more than 0 days of survival	Diseases of Heart	Other and unspecified disorders of the circulatory system	Blank(s)	Dead	Blank(s)
50-54 years	Male	1997	Black	Rectum	Malignant	8240	C20.9-Rectum, NOS	209	Blank(s)	Blank(s)	Not a paired site	Positive histology	8240/3: Carcinoid tumor, NOS	8240/3: Carcinoid tumor, NOS	Blank(s)	Blank(s)	Blank(s)	Blank(s)	Blank(s)	Blank(s)	Blank(s)	No radiation and/or cancer-directed surgery	None/Unknown	No/Unknown	Blank(s)	Blank(s)	Blank(s)	Blank(s)	Blank(s)	Alive	Alive or dead of other cause	Alive or dead due to cancer	0279	Complete dates are available and there are more than 0 days of survival	Alive	Alive	Blank(s)	Alive	Blank(s)
55-59 years	Female	2007	Black	Pancreas	Malignant	8246	C25.0-Head of pancreas	250	Blank(s)	Blank(s)	Not a paired site	Positive histology	8246/3: Neuroendocrine carcinoma, NOS	8246/3: Neuroendocrine carcinoma, NOS	Blank(s)	Blank(s)	Blank(s)	Blank(s)	00	None	None; diagnosed at autopsy	No radiation and/or cancer-directed surgery	None/Unknown	No/Unknown	999	M1	N1	T3	50	Miscellaneous Malignant Cancer	Dead (attributable to this cancer dx)	Alive or dead due to cancer	0000	Complete dates are available and there are 0 days of survival	Miscellaneous Malignant Cancer	Miscellaneous Neoplasms	Miscellaneous Neoplasms	Dead	IV
60-64 years	Female	1998	Asian or Pacific Islander	Stomach	Malignant	8240	C16.8-Overlapping lesion of stomach	168	Blank(s)	Blank(s)	Not a paired site	Positive histology	8240/3: Carcinoid tumor, NOS	8240/3: Carcinoid tumor, NOS	Blank(s)	Blank(s)	Blank(s)	Blank(s)	31	Blank(s)	Blank(s)	No radiation and/or cancer-directed surgery	None/Unknown	No/Unknown	Blank(s)	Blank(s)	Blank(s)	Blank(s)	Blank(s)	Stomach	Dead (attributable to this cancer dx)	Alive or dead due to cancer	0021	Complete dates are available and there are more than 0 days of survival	Stomach	Stomach	Blank(s)	Dead	Blank(s)
50-54 years	Male	1997	White	Pancreas	Malignant	8246	C25.0-Head of pancreas	250	Blank(s)	Blank(s)	Not a paired site	Positive histology	8246/3: Neuroendocrine carcinoma, NOS	8246/3: Neuroendocrine carcinoma, NOS	Blank(s)	Blank(s)	Blank(s)	Blank(s)	Blank(s)	Blank(s)	Blank(s)	No radiation and/or cancer-directed surgery	None/Unknown	No/Unknown	Blank(s)	Blank(s)	Blank(s)	Blank(s)	Blank(s)	Other Endocrine including Thymus	Dead (attributable to this cancer dx)	Alive or dead due to cancer	0000	Complete dates are available and there are more than 0 days of survival	Other Endocrine including Thymus	Endocrine Other	Blank(s)	Dead	Blank(s)
60-64 years	Female	1998	Black	Sigmoid Colon	Malignant	8240	C18.7-Sigmoid colon	187	Blank(s)	Blank(s)	Not a paired site	Positive histology	8240/3: Carcinoid tumor, NOS	8240/3: Carcinoid tumor, NOS	Blank(s)	Blank(s)	Blank(s)	Blank(s)	30	Blank(s)	Blank(s)	No radiation and/or cancer-directed surgery	None/Unknown	No/Unknown	Blank(s)	Blank(s)	Blank(s)	Blank(s)	Blank(s)	Colon excluding Rectum	Dead (attributable to this cancer dx)	Alive or dead due to cancer	0034	Complete dates are available and there are more than 0 days of survival	Colon excluding Rectum	Colon And Rectum (Excluding Appendix)	Blank(s)	Dead	Blank(s)
50-54 years	Female	1996	White	Pancreas	Malignant	8246	C25.0-Head of pancreas	250	Blank(s)	Blank(s)	Not a paired site	Positive exfoliative cytology, no positive histology	8246/3: Neuroendocrine carcinoma, NOS	8246/3: Neuroendocrine carcinoma, NOS	Blank(s)	Blank(s)	Blank(s)	Blank(s)	Blank(s)	Blank(s)	Blank(s)	No radiation and/or cancer-directed surgery	None/Unknown	No/Unknown	Blank(s)	Blank(s)	Blank(s)	Blank(s)	Blank(s)	Pancreas	Dead (attributable to this cancer dx)	Alive or dead due to cancer	0066	Complete dates are available and there are more than 0 days of survival	Pancreas	Pancreas	Blank(s)	Dead	Blank(s)
65-69 years	Female	2020	White	Rectum	Malignant	8243	C20.9-Rectum, NOS	209	1	9	Not a paired site	Positive histology	8243/3: Goblet cell carcinoid	8243/3: Goblet cell carcinoid	Blank(s)	Blank(s)	Blank(s)	Blank(s)	26	Unknown or not applicable	None; diagnosed at autopsy	No radiation and/or cancer-directed surgery	None/Unknown	No/Unknown	Blank(s)	Blank(s)	Blank(s)	Blank(s)	Blank(s)	Alive	Alive or dead of other cause	Alive or dead due to cancer	0003	Complete dates are available and there are more than 0 days of survival	Alive	Alive	Alive	Alive	Blank(s)
50-54 years	Male	1996	Unknown	Sigmoid Colon	Malignant	8240	C18.7-Sigmoid colon	187	Blank(s)	Blank(s)	Not a paired site	Positive histology	8240/3: Carcinoid tumor, NOS	8240/3: Carcinoid tumor, NOS	Blank(s)	Blank(s)	Blank(s)	Blank(s)	Blank(s)	Blank(s)	Blank(s)	No radiation and/or cancer-directed surgery	None/Unknown	No/Unknown	Blank(s)	Blank(s)	Blank(s)	Blank(s)	Blank(s)	Alive	Alive or dead of other cause	Alive or dead due to cancer	0000	Complete dates are available and there are 0 days of survival	Alive	Alive	Blank(s)	Alive	Blank(s)
70-74 years	Male	1995	Unknown	Rectum	Malignant	8240	C20.9-Rectum, NOS	209	Blank(s)	Blank(s)	Not a paired site	Positive histology	8240/3: Carcinoid tumor, NOS	8240/3: Carcinoid tumor, NOS	Blank(s)	Blank(s)	Blank(s)	Blank(s)	Blank(s)	Blank(s)	Blank(s)	No radiation and/or cancer-directed surgery	None/Unknown	No/Unknown	Blank(s)	Blank(s)	Blank(s)	Blank(s)	Blank(s)	Alive	Alive or dead of other cause	Alive or dead due to cancer	0000	Complete dates are available and there are 0 days of survival	Alive	Alive	Blank(s)	Alive	Blank(s)
60-64 years	Male	1997	White	Small Intestine	Malignant	8240	C17.9-Small intestine, NOS	179	Blank(s)	Blank(s)	Not a paired site	Positive histology	8240/3: Carcinoid tumor, NOS	8240/3: Carcinoid tumor, NOS	Blank(s)	Blank(s)	Blank(s)	Blank(s)	Blank(s)	Blank(s)	Blank(s)	No radiation and/or cancer-directed surgery	None/Unknown	Yes	Blank(s)	Blank(s)	Blank(s)	Blank(s)	Blank(s)	Other Cause of Death	Dead (attributable to this cancer dx)	Alive or dead due to cancer	0248	Complete dates are available and there are more than 0 days of survival	Other Cause of Death	Other COD	Blank(s)	Dead	Blank(s)
65-69 years	Female	1997	White	Pancreas	Malignant	8150	C25.8-Overlapping lesion of pancreas	258	Blank(s)	Blank(s)	Not a paired site	Positive histology	8150/3: Pancreatic endocrine tumor, malignant	8150/3: Pancreatic endocrine tumor, malignant	Blank(s)	Blank(s)	Blank(s)	Blank(s)	Blank(s)	Blank(s)	Blank(s)	No radiation and/or cancer-directed surgery	None/Unknown	No/Unknown	Blank(s)	Blank(s)	Blank(s)	Blank(s)	Blank(s)	Diabetes Mellitus	Alive or dead of other cause	Dead (attributable to causes other than this cancer dx)	0198	Complete dates are available and there are more than 0 days of survival	Diabetes Mellitus	Diabetes Mellitus	Blank(s)	Dead	Blank(s)
80-84 years	Male	2014	Black	Pancreas	Malignant	8240	C25.1-Body of pancreas	251	Blank(s)	Blank(s)	Not a paired site	Positive histology	8240/3: Carcinoid tumor, NOS	8240/3: Carcinoid tumor, NOS	IA	T1	N0	M0	00	None	None; diagnosed at autopsy	No radiation and/or cancer-directed surgery	None/Unknown	No/Unknown	013	NA	NA	NA	00	Diseases of Heart	Alive or dead of other cause	Dead (attributable to causes other than this cancer dx)	0065	Complete dates are available and there are more than 0 days of survival	Diseases of Heart	Other and unspecified disorders of the circulatory system	Other and unspecified disorders of the circulatory system	Dead	NA
55-59 years	Male	1998	White	Stomach	Malignant	8246	C16.8-Overlapping lesion of stomach	168	Blank(s)	Blank(s)	Not a paired site	Positive histology	8246/3: Neuroendocrine carcinoma, NOS	8246/3: Neuroendocrine carcinoma, NOS	Blank(s)	Blank(s)	Blank(s)	Blank(s)	00	Blank(s)	Blank(s)	No radiation and/or cancer-directed surgery	None/Unknown	Yes	Blank(s)	Blank(s)	Blank(s)	Blank(s)	Blank(s)	State DC not available or state DC available but no COD	Dead (missing/unknown COD)	Dead (missing/unknown COD)	0033	Complete dates are available and there are more than 0 days of survival	State DC not available or state DC available but no COD	State DC not available or state DC available but no COD	Blank(s)	Dead	Blank(s)
30-34 years	Male	1998	White	Sigmoid Colon	Malignant	8246	C18.7-Sigmoid colon	187	Blank(s)	Blank(s)	Not a paired site	Positive histology	8246/3: Neuroendocrine carcinoma, NOS	8246/3: Neuroendocrine carcinoma, NOS	Blank(s)	Blank(s)	Blank(s)	Blank(s)	30	Blank(s)	Blank(s)	No radiation and/or cancer-directed surgery	None/Unknown	No/Unknown	Blank(s)	Blank(s)	Blank(s)	Blank(s)	Blank(s)	Alive	Alive or dead of other cause	Alive or dead due to cancer	0271	Complete dates are available and there are more than 0 days of survival	Alive	Alive	Blank(s)	Alive	Blank(s)
70-74 years	Male	1998	White	Small Intestine	Malignant	8246	C17.1-Jejunum	171	Blank(s)	Blank(s)	Not a paired site	Positive histology	8246/3: Neuroendocrine carcinoma, NOS	8246/3: Neuroendocrine carcinoma, NOS	Blank(s)	Blank(s)	Blank(s)	Blank(s)	30	Blank(s)	Blank(s)	No radiation and/or cancer-directed surgery	None/Unknown	No/Unknown	Blank(s)	Blank(s)	Blank(s)	Blank(s)	Blank(s)	Lung and Bronchus	Alive or dead of other cause	Dead (attributable to causes other than this cancer dx)	0011	Complete dates are available and there are more than 0 days of survival	Lung and Bronchus	Lung And Bronchus	Blank(s)	Dead	Blank(s)
75-79 years	Female	2000	White	Ascending Colon	Malignant	8246	C18.2-Ascending colon	182	Blank(s)	Blank(s)	Not a paired site	Positive histology	8246/3: Neuroendocrine carcinoma, NOS	8246/3: Neuroendocrine carcinoma, NOS	Blank(s)	Blank(s)	Blank(s)	Blank(s)	40	Blank(s)	Blank(s)	No radiation and/or cancer-directed surgery	None/Unknown	No/Unknown	Blank(s)	Blank(s)	Blank(s)	Blank(s)	Blank(s)	Chronic Obstructive Pulmonary Disease and Allied Cond	Alive or dead of other cause	Dead (attributable to causes other than this cancer dx)	0097	Complete dates are available and there are more than 0 days of survival	Chronic Obstructive Pulmonary Disease and Allied Cond	Chronic Obstructive Pulmonary Disease and Allied Conditions	Chronic Obstructive Pulmonary Disease and Allied Conditions	Dead	Blank(s)
60-64 years	Female	1998	White	Pancreas	Malignant	8150	C25.1-Body of pancreas	251	Blank(s)	Blank(s)	Not a paired site	Positive histology	8150/3: Pancreatic endocrine tumor, malignant	8150/3: Pancreatic endocrine tumor, malignant	Blank(s)	Blank(s)	Blank(s)	Blank(s)	30	Blank(s)	Blank(s)	No radiation and/or cancer-directed surgery	None/Unknown	No/Unknown	Blank(s)	Blank(s)	Blank(s)	Blank(s)	Blank(s)	Pancreas	Dead (attributable to this cancer dx)	Alive or dead due to cancer	0042	Complete dates are available and there are more than 0 days of survival	Pancreas	Pancreas	Blank(s)	Dead	Blank(s)
40-44 years	Female	1996	White	Pancreas	Malignant	8151	C25.9-Pancreas, NOS	259	Blank(s)	Blank(s)	Not a paired site	Radiography without microscopic confirm	8151/3: Insulinoma, malignant	8151/3: Insulinoma, malignant	Blank(s)	Blank(s)	Blank(s)	Blank(s)	Blank(s)	Blank(s)	Blank(s)	No radiation and/or cancer-directed surgery	None/Unknown	Yes	Blank(s)	Blank(s)	Blank(s)	Blank(s)	Blank(s)	Pancreas	Dead (attributable to this cancer dx)	Alive or dead due to cancer	0015	Complete dates are available and there are more than 0 days of survival	Pancreas	Pancreas	Blank(s)	Dead	Blank(s)
75-79 years	Male	1997	Asian or Pacific Islander	Rectum	Malignant	8240	C20.9-Rectum, NOS	209	Blank(s)	Blank(s)	Not a paired site	Positive histology	8240/3: Carcinoid tumor, NOS	8240/3: Carcinoid tumor, NOS	Blank(s)	Blank(s)	Blank(s)	Blank(s)	Blank(s)	Blank(s)	Blank(s)	No radiation and/or cancer-directed surgery	None/Unknown	No/Unknown	Blank(s)	Blank(s)	Blank(s)	Blank(s)	Blank(s)	Diseases of Heart	Alive or dead of other cause	Dead (attributable to causes other than this cancer dx)	0021	Complete dates are available and there are more than 0 days of survival	Diseases of Heart	Ischemic heart disease	Blank(s)	Dead	Blank(s)
10-14 years	Female	1999	White	Rectum	Malignant	8240	C20.9-Rectum, NOS	209	Blank(s)	Blank(s)	Not a paired site	Positive histology	8240/3: Carcinoid tumor, NOS	8240/3: Carcinoid tumor, NOS	Blank(s)	Blank(s)	Blank(s)	Blank(s)	26	Blank(s)	Blank(s)	No radiation and/or cancer-directed surgery	None/Unknown	No/Unknown	Blank(s)	Blank(s)	Blank(s)	Blank(s)	Blank(s)	Alive	Alive or dead of other cause	Alive or dead due to cancer	0253	Complete dates are available and there are more than 0 days of survival	Alive	Alive	Alive	Alive	Blank(s)
50-54 years	Male	1996	White	Rectum	Malignant	8240	C20.9-Rectum, NOS	209	Blank(s)	Blank(s)	Not a paired site	Positive histology	8240/3: Carcinoid tumor, NOS	8240/3: Carcinoid tumor, NOS	Blank(s)	Blank(s)	Blank(s)	Blank(s)	Blank(s)	Blank(s)	Blank(s)	No radiation and/or cancer-directed surgery	None/Unknown	No/Unknown	Blank(s)	Blank(s)	Blank(s)	Blank(s)	Blank(s)	Alive	Alive or dead of other cause	Alive or dead due to cancer	0290	Complete dates are available and there are more than 0 days of survival	Alive	Alive	Blank(s)	Alive	Blank(s)
80-84 years	Female	1996	Black	Rectum	Malignant	8244	C20.9-Rectum, NOS	209	Blank(s)	Blank(s)	Not a paired site	Positive histology	8244/3: Mixed adenoneuroendocrine carcinoma (ICD-O-3 update)	8244/3: Mixed adenoneuroendocrine carcinoma (ICD-O-3 update)	Blank(s)	Blank(s)	Blank(s)	Blank(s)	Blank(s)	Blank(s)	Blank(s)	No radiation and/or cancer-directed surgery	None/Unknown	No/Unknown	Blank(s)	Blank(s)	Blank(s)	Blank(s)	Blank(s)	Cerebrovascular Diseases	Alive or dead of other cause	Dead (attributable to causes other than this cancer dx)	0078	Complete dates are available and there are more than 0 days of survival	Cerebrovascular Diseases	Cerebrovascular diseases	Blank(s)	Dead	Blank(s)
40-44 years	Female	1998	White	Stomach	Malignant	8240	C16.9-Stomach, NOS	169	Blank(s)	Blank(s)	Not a paired site	Positive histology	8240/3: Carcinoid tumor, NOS	8240/3: Carcinoid tumor, NOS	Blank(s)	Blank(s)	Blank(s)	Blank(s)	30	Blank(s)	Blank(s)	No radiation and/or cancer-directed surgery	None/Unknown	No/Unknown	Blank(s)	Blank(s)	Blank(s)	Blank(s)	Blank(s)	Alive	Alive or dead of other cause	Alive or dead due to cancer	0269	Complete dates are available and there are more than 0 days of survival	Alive	Alive	Blank(s)	Alive	Blank(s)
45-49 years	Male	1997	Asian or Pacific Islander	Rectum	Malignant	8240	C20.9-Rectum, NOS	209	Blank(s)	Blank(s)	Not a paired site	Positive histology	8240/3: Carcinoid tumor, NOS	8240/3: Carcinoid tumor, NOS	Blank(s)	Blank(s)	Blank(s)	Blank(s)	Blank(s)	Blank(s)	Blank(s)	No radiation and/or cancer-directed surgery	None/Unknown	No/Unknown	Blank(s)	Blank(s)	Blank(s)	Blank(s)	Blank(s)	Alive	Alive or dead of other cause	Alive or dead due to cancer	0283	Complete dates are available and there are more than 0 days of survival	Alive	Alive	Blank(s)	Alive	Blank(s)
50-54 years	Male	1997	White	Rectum	Malignant	8240	C20.9-Rectum, NOS	209	Blank(s)	Blank(s)	Not a paired site	Positive histology	8240/3: Carcinoid tumor, NOS	8240/3: Carcinoid tumor, NOS	Blank(s)	Blank(s)	Blank(s)	Blank(s)	Blank(s)	Blank(s)	Blank(s)	No radiation and/or cancer-directed surgery	None/Unknown	No/Unknown	Blank(s)	Blank(s)	Blank(s)	Blank(s)	Blank(s)	Diabetes Mellitus	Alive or dead of other cause	Dead (attributable to causes other than this cancer dx)	0203	Complete dates are available and there are more than 0 days of survival	Diabetes Mellitus	Diabetes Mellitus	Blank(s)	Dead	Blank(s)
55-59 years	Female	1996	White	Stomach	Malignant	8240	C16.9-Stomach, NOS	169	Blank(s)	Blank(s)	Not a paired site	Positive histology	8240/3: Carcinoid tumor, NOS	8240/3: Carcinoid tumor, NOS	Blank(s)	Blank(s)	Blank(s)	Blank(s)	Blank(s)	Blank(s)	Blank(s)	No radiation and/or cancer-directed surgery	None/Unknown	No/Unknown	Blank(s)	Blank(s)	Blank(s)	Blank(s)	Blank(s)	Alive	Alive or dead of other cause	Alive or dead due to cancer	0292	Complete dates are available and there are more than 0 days of survival	Alive	Alive	Blank(s)	Alive	Blank(s)
65-69 years	Male	1999	Black	Small Intestine	Malignant	8240	C17.2-Ileum	172	Blank(s)	Blank(s)	Not a paired site	Positive histology	8240/3: Carcinoid tumor, NOS	8240/3: Carcinoid tumor, NOS	Blank(s)	Blank(s)	Blank(s)	Blank(s)	60	Blank(s)	Blank(s)	No radiation and/or cancer-directed surgery	None/Unknown	No/Unknown	Blank(s)	Blank(s)	Blank(s)	Blank(s)	Blank(s)	Colon excluding Rectum	Dead (attributable to this cancer dx)	Alive or dead due to cancer	0000	Complete dates are available and there are more than 0 days of survival	Colon excluding Rectum	Colon And Rectum (Excluding Appendix)	Colon And Rectum (Excluding Appendix)	Dead	Blank(s)
50-54 years	Male	1998	White	Rectum	Malignant	8240	C20.9-Rectum, NOS	209	Blank(s)	Blank(s)	Not a paired site	Positive histology	8240/3: Carcinoid tumor, NOS	8240/3: Carcinoid tumor, NOS	Blank(s)	Blank(s)	Blank(s)	Blank(s)	26	Blank(s)	Blank(s)	No radiation and/or cancer-directed surgery	None/Unknown	No/Unknown	Blank(s)	Blank(s)	Blank(s)	Blank(s)	Blank(s)	Alive	Alive or dead of other cause	Alive or dead due to cancer	0265	Complete dates are available and there are more than 0 days of survival	Alive	Alive	Blank(s)	Alive	Blank(s)
45-49 years	Female	1998	White	Rectum	Malignant	8240	C20.9-Rectum, NOS	209	Blank(s)	Blank(s)	Not a paired site	Positive histology	8240/3: Carcinoid tumor, NOS	8240/3: Carcinoid tumor, NOS	Blank(s)	Blank(s)	Blank(s)	Blank(s)	27	Blank(s)	Blank(s)	No radiation and/or cancer-directed surgery	None/Unknown	No/Unknown	Blank(s)	Blank(s)	Blank(s)	Blank(s)	Blank(s)	Alive	Alive or dead of other cause	Alive or dead due to cancer	0269	Complete dates are available and there are more than 0 days of survival	Alive	Alive	Blank(s)	Alive	Blank(s)
70-74 years	Male	1996	White	Small Intestine	Malignant	8240	C17.0-Duodenum	170	Blank(s)	Blank(s)	Not a paired site	Positive histology	8240/3: Carcinoid tumor, NOS	8240/3: Carcinoid tumor, NOS	Blank(s)	Blank(s)	Blank(s)	Blank(s)	Blank(s)	Blank(s)	Blank(s)	No radiation and/or cancer-directed surgery	None/Unknown	No/Unknown	Blank(s)	Blank(s)	Blank(s)	Blank(s)	Blank(s)	Diseases of Heart	Alive or dead of other cause	Dead (attributable to causes other than this cancer dx)	0000	Complete dates are available and there are more than 0 days of survival	Diseases of Heart	Ischemic heart disease	Blank(s)	Dead	Blank(s)
85+ years	Male	2006	White	Stomach	Malignant	8240	C16.3-Gastric antrum	163	Blank(s)	Blank(s)	Not a paired site	Positive histology	8240/3: Carcinoid tumor, NOS	8240/3: Carcinoid tumor, NOS	Blank(s)	Blank(s)	Blank(s)	Blank(s)	00	None	None; diagnosed at autopsy	No radiation and/or cancer-directed surgery	None/Unknown	No/Unknown	999	NA	NA	NA	40	Miscellaneous Malignant Cancer	Dead (attributable to this cancer dx)	Alive or dead due to cancer	0004	Complete dates are available and there are more than 0 days of survival	Miscellaneous Malignant Cancer	Miscellaneous Neoplasms	Miscellaneous Neoplasms	Dead	NA
80-84 years	Male	2000	White	Rectosigmoid Junction	Malignant	8240	C19.9-Rectosigmoid junction	199	Blank(s)	Blank(s)	Not a paired site	Positive histology	8240/3: Carcinoid tumor, NOS	8240/3: Carcinoid tumor, NOS	Blank(s)	Blank(s)	Blank(s)	Blank(s)	26	Blank(s)	Blank(s)	No radiation and/or cancer-directed surgery	None/Unknown	No/Unknown	Blank(s)	Blank(s)	Blank(s)	Blank(s)	Blank(s)	Diseases of Heart	Alive or dead of other cause	Dead (attributable to causes other than this cancer dx)	0155	Complete dates are available and there are more than 0 days of survival	Diseases of Heart	Ischemic heart disease	Ischemic heart disease	Dead	Blank(s)
70-74 years	Male	2000	White	Pancreas	Malignant	8150	C25.0-Head of pancreas	250	Blank(s)	Blank(s)	Not a paired site	Positive histology	8150/3: Pancreatic endocrine tumor, malignant	8150/3: Pancreatic endocrine tumor, malignant	Blank(s)	Blank(s)	Blank(s)	Blank(s)	80	Blank(s)	Blank(s)	Radiation after surgery	Beam radiation	No/Unknown	Blank(s)	Blank(s)	Blank(s)	Blank(s)	Blank(s)	Pancreas	Dead (attributable to this cancer dx)	Alive or dead due to cancer	0057	Complete dates are available and there are more than 0 days of survival	Pancreas	Pancreas	Pancreas	Dead	Blank(s)
75-79 years	Female	2019	Black	Pancreas	Malignant	8240	C25.2-Tail of pancreas	252	A	A	Not a paired site	Positive histology	8240/3: Carcinoid tumor, NOS	8240/3: Carcinoid tumor, NOS	Blank(s)	Blank(s)	Blank(s)	Blank(s)	30	4 or more regional lymph nodes removed	None; diagnosed at autopsy	No radiation and/or cancer-directed surgery	None/Unknown	No/Unknown	Blank(s)	Blank(s)	Blank(s)	Blank(s)	Blank(s)	Alive	Alive or dead of other cause	Alive or dead due to cancer	0012	Complete dates are available and there are more than 0 days of survival	Alive	Alive	Alive	Alive	Blank(s)
80-84 years	Male	2007	White	Rectum	Malignant	8246	C20.9-Rectum, NOS	209	Blank(s)	Blank(s)	Not a paired site	Positive histology	8246/3: Neuroendocrine carcinoma, NOS	8246/3: Neuroendocrine carcinoma, NOS	Blank(s)	Blank(s)	Blank(s)	Blank(s)	00	None	None; diagnosed at autopsy	No radiation and/or cancer-directed surgery	None/Unknown	No/Unknown	999	M1	N0	TX	40	Miscellaneous Malignant Cancer	Dead (attributable to this cancer dx)	Alive or dead due to cancer	0001	Complete dates are available and there are more than 0 days of survival	Miscellaneous Malignant Cancer	Miscellaneous Neoplasms	Miscellaneous Hematopoietic Neoplasms	Dead	IV
65-69 years	Female	1998	White	Small Intestine	Malignant	8246	C17.1-Jejunum	171	Blank(s)	Blank(s)	Not a paired site	Positive histology	8246/3: Neuroendocrine carcinoma, NOS	8246/3: Neuroendocrine carcinoma, NOS	Blank(s)	Blank(s)	Blank(s)	Blank(s)	60	Blank(s)	Blank(s)	No radiation and/or cancer-directed surgery	None/Unknown	No/Unknown	Blank(s)	Blank(s)	Blank(s)	Blank(s)	Blank(s)	Other Cause of Death	Alive or dead of other cause	Dead (attributable to causes other than this cancer dx)	0145	Complete dates are available and there are more than 0 days of survival	Other Cause of Death	Other COD	Blank(s)	Dead	Blank(s)
75-79 years	Female	1998	White	Large Intestine, NOS	Malignant	8240	C18.9-Colon, NOS	189	Blank(s)	Blank(s)	Not a paired site	Positive histology	8240/3: Carcinoid tumor, NOS	8240/3: Carcinoid tumor, NOS	Blank(s)	Blank(s)	Blank(s)	Blank(s)	00	Blank(s)	Blank(s)	No radiation and/or cancer-directed surgery	None/Unknown	No/Unknown	Blank(s)	Blank(s)	Blank(s)	Blank(s)	Blank(s)	Colon excluding Rectum	Dead (attributable to this cancer dx)	Alive or dead due to cancer	0182	Complete dates are available and there are more than 0 days of survival	Colon excluding Rectum	Colon And Rectum (Excluding Appendix)	Blank(s)	Dead	Blank(s)
55-59 years	Male	1996	Asian or Pacific Islander	Rectosigmoid Junction	Malignant	8240	C19.9-Rectosigmoid junction	199	Blank(s)	Blank(s)	Not a paired site	Positive histology	8240/3: Carcinoid tumor, NOS	8240/3: Carcinoid tumor, NOS	Blank(s)	Blank(s)	Blank(s)	Blank(s)	Blank(s)	Blank(s)	Blank(s)	No radiation and/or cancer-directed surgery	None/Unknown	No/Unknown	Blank(s)	Blank(s)	Blank(s)	Blank(s)	Blank(s)	Alive	Alive or dead of other cause	Alive or dead due to cancer	0290	Complete dates are available and there are more than 0 days of survival	Alive	Alive	Blank(s)	Alive	Blank(s)
40-44 years	Male	1998	White	Small Intestine	Malignant	8240	C17.2-Ileum	172	Blank(s)	Blank(s)	Not a paired site	Positive histology	8240/3: Carcinoid tumor, NOS	8240/3: Carcinoid tumor, NOS	Blank(s)	Blank(s)	Blank(s)	Blank(s)	40	Blank(s)	Blank(s)	No radiation and/or cancer-directed surgery	None/Unknown	No/Unknown	Blank(s)	Blank(s)	Blank(s)	Blank(s)	Blank(s)	Alive	Alive or dead of other cause	Alive or dead due to cancer	0270	Complete dates are available and there are more than 0 days of survival	Alive	Alive	Blank(s)	Alive	Blank(s)
35-39 years	Female	1997	Black	Stomach	Malignant	8153	C16.9-Stomach, NOS	169	Blank(s)	Blank(s)	Not a paired site	Positive exfoliative cytology, no positive histology	8153/3: Gastrinoma, malignant	8153/3: Gastrinoma, malignant	Blank(s)	Blank(s)	Blank(s)	Blank(s)	Blank(s)	Blank(s)	Blank(s)	No radiation and/or cancer-directed surgery	None/Unknown	Yes	Blank(s)	Blank(s)	Blank(s)	Blank(s)	Blank(s)	Stomach	Dead (attributable to this cancer dx)	Alive or dead due to cancer	0014	Complete dates are available and there are more than 0 days of survival	Stomach	Stomach	Blank(s)	Dead	Blank(s)
65-69 years	Female	2001	Black	Rectum	Malignant	8240	C20.9-Rectum, NOS	209	Blank(s)	Blank(s)	Not a paired site	Positive histology	8240/3: Carcinoid tumor, NOS	8240/3: Carcinoid tumor, NOS	Blank(s)	Blank(s)	Blank(s)	Blank(s)	00	Blank(s)	Blank(s)	No radiation and/or cancer-directed surgery	None/Unknown	No/Unknown	Blank(s)	Blank(s)	Blank(s)	Blank(s)	Blank(s)	Other Cause of Death	Dead (attributable to this cancer dx)	Alive or dead due to cancer	0056	Complete dates are available and there are more than 0 days of survival	Other Cause of Death	Other COD	Other COD	Dead	Blank(s)
60-64 years	Male	1998	Asian or Pacific Islander	Cecum	Malignant	8240	C18.0-Cecum	180	Blank(s)	Blank(s)	Not a paired site	Positive histology	8240/3: Carcinoid tumor, NOS	8240/3: Carcinoid tumor, NOS	Blank(s)	Blank(s)	Blank(s)	Blank(s)	30	Blank(s)	Blank(s)	No radiation and/or cancer-directed surgery	None/Unknown	No/Unknown	Blank(s)	Blank(s)	Blank(s)	Blank(s)	Blank(s)	Miscellaneous Malignant Cancer	Dead (attributable to this cancer dx)	Alive or dead due to cancer	0173	Complete dates are available and there are more than 0 days of survival	Miscellaneous Malignant Cancer	Miscellaneous Neoplasms	Blank(s)	Dead	Blank(s)
50-54 years	Male	1996	White	Rectum	Malignant	8240	C20.9-Rectum, NOS	209	Blank(s)	Blank(s)	Not a paired site	Positive histology	8240/3: Carcinoid tumor, NOS	8240/3: Carcinoid tumor, NOS	Blank(s)	Blank(s)	Blank(s)	Blank(s)	Blank(s)	Blank(s)	Blank(s)	No radiation and/or cancer-directed surgery	None/Unknown	No/Unknown	Blank(s)	Blank(s)	Blank(s)	Blank(s)	Blank(s)	Alive	Alive or dead of other cause	Alive or dead due to cancer	0294	Complete dates are available and there are more than 0 days of survival	Alive	Alive	Blank(s)	Alive	Blank(s)
50-54 years	Male	1996	White	Rectum	Malignant	8240	C20.9-Rectum, NOS	209	Blank(s)	Blank(s)	Not a paired site	Positive histology	8240/3: Carcinoid tumor, NOS	8240/3: Carcinoid tumor, NOS	Blank(s)	Blank(s)	Blank(s)	Blank(s)	Blank(s)	Blank(s)	Blank(s)	No radiation and/or cancer-directed surgery	None/Unknown	No/Unknown	Blank(s)	Blank(s)	Blank(s)	Blank(s)	Blank(s)	Hypertension without Heart Disease	Alive or dead of other cause	Dead (attributable to causes other than this cancer dx)	0119	Complete dates are available and there are more than 0 days of survival	Hypertension without Heart Disease	Hypertensive disease	Blank(s)	Dead	Blank(s)
50-54 years	Male	1997	White	Hepatic Flexure	Malignant	8240	C18.3-Hepatic flexure of colon	183	Blank(s)	Blank(s)	Not a paired site	Positive histology	8240/3: Carcinoid tumor, NOS	8240/3: Carcinoid tumor, NOS	Blank(s)	Blank(s)	Blank(s)	Blank(s)	Blank(s)	Blank(s)	Blank(s)	No radiation and/or cancer-directed surgery	None/Unknown	No/Unknown	Blank(s)	Blank(s)	Blank(s)	Blank(s)	Blank(s)	Alive	Alive or dead of other cause	Alive or dead due to cancer	0286	Complete dates are available and there are more than 0 days of survival	Alive	Alive	Blank(s)	Alive	Blank(s)
45-49 years	Female	1997	Asian or Pacific Islander	Rectum	Malignant	8240	C20.9-Rectum, NOS	209	Blank(s)	Blank(s)	Not a paired site	Positive histology	8240/3: Carcinoid tumor, NOS	8240/3: Carcinoid tumor, NOS	Blank(s)	Blank(s)	Blank(s)	Blank(s)	Blank(s)	Blank(s)	Blank(s)	No radiation and/or cancer-directed surgery	None/Unknown	No/Unknown	Blank(s)	Blank(s)	Blank(s)	Blank(s)	Blank(s)	Alive	Alive or dead of other cause	Alive or dead due to cancer	0286	Complete dates are available and there are more than 0 days of survival	Alive	Alive	Blank(s)	Alive	Blank(s)
60-64 years	Female	1998	Asian or Pacific Islander	Rectum	Malignant	8240	C20.9-Rectum, NOS	209	Blank(s)	Blank(s)	Not a paired site	Positive histology	8240/3: Carcinoid tumor, NOS	8240/3: Carcinoid tumor, NOS	Blank(s)	Blank(s)	Blank(s)	Blank(s)	26	Blank(s)	Blank(s)	No radiation and/or cancer-directed surgery	None/Unknown	No/Unknown	Blank(s)	Blank(s)	Blank(s)	Blank(s)	Blank(s)	Alive	Alive or dead of other cause	Alive or dead due to cancer	0266	Complete dates are available and there are more than 0 days of survival	Alive	Alive	Blank(s)	Alive	Blank(s)
20-24 years	Male	1998	White	Appendix	Malignant	8240	C18.1-Appendix	181	Blank(s)	Blank(s)	Not a paired site	Positive histology	8240/3: Carcinoid tumor, NOS	8240/3: Carcinoid tumor, NOS	Blank(s)	Blank(s)	Blank(s)	Blank(s)	30	Blank(s)	Blank(s)	No radiation and/or cancer-directed surgery	None/Unknown	No/Unknown	Blank(s)	Blank(s)	Blank(s)	Blank(s)	Blank(s)	Alive	Alive or dead of other cause	Alive or dead due to cancer	0076	Complete dates are available and there are more than 0 days of survival	Alive	Alive	Blank(s)	Alive	Blank(s)
45-49 years	Female	1997	Asian or Pacific Islander	Stomach	Malignant	8240	C16.2-Body of stomach	162	Blank(s)	Blank(s)	Not a paired site	Positive histology	8240/3: Carcinoid tumor, NOS	8240/3: Carcinoid tumor, NOS	Blank(s)	Blank(s)	Blank(s)	Blank(s)	Blank(s)	Blank(s)	Blank(s)	No radiation and/or cancer-directed surgery	None/Unknown	No/Unknown	Blank(s)	Blank(s)	Blank(s)	Blank(s)	Blank(s)	Alive	Alive or dead of other cause	Alive or dead due to cancer	0283	Complete dates are available and there are more than 0 days of survival	Alive	Alive	Blank(s)	Alive	Blank(s)
45-49 years	Male	1998	Asian or Pacific Islander	Rectum	Malignant	8240	C20.9-Rectum, NOS	209	Blank(s)	Blank(s)	Not a paired site	Positive histology	8240/3: Carcinoid tumor, NOS	8240/3: Carcinoid tumor, NOS	Blank(s)	Blank(s)	Blank(s)	Blank(s)	26	Blank(s)	Blank(s)	No radiation and/or cancer-directed surgery	None/Unknown	No/Unknown	Blank(s)	Blank(s)	Blank(s)	Blank(s)	Blank(s)	Alive	Alive or dead of other cause	Alive or dead due to cancer	0267	Complete dates are available and there are more than 0 days of survival	Alive	Alive	Blank(s)	Alive	Blank(s)
50-54 years	Male	2007	White	Sigmoid Colon	Malignant	8240	C18.7-Sigmoid colon	187	Blank(s)	Blank(s)	Not a paired site	Positive histology	8240/3: Carcinoid tumor, NOS	8240/3: Carcinoid tumor, NOS	Blank(s)	Blank(s)	Blank(s)	Blank(s)	27	None	None; diagnosed at autopsy	No radiation and/or cancer-directed surgery	None/Unknown	No/Unknown	999	NA	NA	NA	00	Alive	Alive or dead of other cause	Alive or dead due to cancer	0166	Complete dates are available and there are more than 0 days of survival	Alive	Alive	Alive	Alive	NA
60-64 years	Female	2002	White	Small Intestine	Malignant	8240	C17.9-Small intestine, NOS	179	Blank(s)	Blank(s)	Not a paired site	Positive histology	8240/3: Carcinoid tumor, NOS	8240/3: Carcinoid tumor, NOS	Blank(s)	Blank(s)	Blank(s)	Blank(s)	30	Blank(s)	Blank(s)	No radiation and/or cancer-directed surgery	None/Unknown	No/Unknown	Blank(s)	Blank(s)	Blank(s)	Blank(s)	Blank(s)	Alive	Alive or dead of other cause	Alive or dead due to cancer	0217	Complete dates are available and there are more than 0 days of survival	Alive	Alive	Alive	Alive	Blank(s)
50-54 years	Male	1996	Asian or Pacific Islander	Rectum	Malignant	8240	C20.9-Rectum, NOS	209	Blank(s)	Blank(s)	Not a paired site	Positive histology	8240/3: Carcinoid tumor, NOS	8240/3: Carcinoid tumor, NOS	Blank(s)	Blank(s)	Blank(s)	Blank(s)	Blank(s)	Blank(s)	Blank(s)	No radiation and/or cancer-directed surgery	None/Unknown	No/Unknown	Blank(s)	Blank(s)	Blank(s)	Blank(s)	Blank(s)	Alive	Alive or dead of other cause	Alive or dead due to cancer	0293	Complete dates are available and there are more than 0 days of survival	Alive	Alive	Blank(s)	Alive	Blank(s)
45-49 years	Female	1996	White	Rectum	Malignant	8240	C20.9-Rectum, NOS	209	Blank(s)	Blank(s)	Not a paired site	Positive histology	8240/3: Carcinoid tumor, NOS	8240/3: Carcinoid tumor, NOS	Blank(s)	Blank(s)	Blank(s)	Blank(s)	Blank(s)	Blank(s)	Blank(s)	No radiation and/or cancer-directed surgery	None/Unknown	No/Unknown	Blank(s)	Blank(s)	Blank(s)	Blank(s)	Blank(s)	Alive	Alive or dead of other cause	Alive or dead due to cancer	0297	Complete dates are available and there are more than 0 days of survival	Alive	Alive	Blank(s)	Alive	Blank(s)
60-64 years	Female	1996	White	Cecum	Malignant	8240	C18.0-Cecum	180	Blank(s)	Blank(s)	Not a paired site	Positive histology	8240/3: Carcinoid tumor, NOS	8240/3: Carcinoid tumor, NOS	Blank(s)	Blank(s)	Blank(s)	Blank(s)	Blank(s)	Blank(s)	Blank(s)	No radiation and/or cancer-directed surgery	None/Unknown	No/Unknown	Blank(s)	Blank(s)	Blank(s)	Blank(s)	Blank(s)	Colon excluding Rectum	Dead (attributable to this cancer dx)	Alive or dead due to cancer	0000	Complete dates are available and there are more than 0 days of survival	Colon excluding Rectum	Colon And Rectum (Excluding Appendix)	Blank(s)	Dead	Blank(s)
50-54 years	Male	1998	Asian or Pacific Islander	Rectum	Malignant	8240	C20.9-Rectum, NOS	209	Blank(s)	Blank(s)	Not a paired site	Positive histology	8240/3: Carcinoid tumor, NOS	8240/3: Carcinoid tumor, NOS	Blank(s)	Blank(s)	Blank(s)	Blank(s)	26	Blank(s)	Blank(s)	No radiation and/or cancer-directed surgery	None/Unknown	No/Unknown	Blank(s)	Blank(s)	Blank(s)	Blank(s)	Blank(s)	Pleura	Alive or dead of other cause	Dead (attributable to causes other than this cancer dx)	0105	Complete dates are available and there are more than 0 days of survival	Pleura	Heart, Mediastinum And Pleura	Blank(s)	Dead	Blank(s)
60-64 years	Male	2006	White	Large Intestine, NOS	Malignant	8240	C18.8-Overlapping lesion of colon	188	Blank(s)	Blank(s)	Not a paired site	Positive histology	8240/3: Carcinoid tumor, NOS	8240/3: Carcinoid tumor, NOS	Blank(s)	Blank(s)	Blank(s)	Blank(s)	30	4 or more regional lymph nodes removed	None; diagnosed at autopsy	No radiation and/or cancer-directed surgery	None/Unknown	No/Unknown	035	NA	NA	NA	00	Cerebrovascular Diseases	Alive or dead of other cause	Dead (attributable to causes other than this cancer dx)	0168	Complete dates are available and there are more than 0 days of survival	Cerebrovascular Diseases	Cerebrovascular diseases	Cerebrovascular diseases	Dead	NA
65-69 years	Male	1997	Black	Rectum	Malignant	8240	C20.9-Rectum, NOS	209	Blank(s)	Blank(s)	Not a paired site	Positive histology	8240/3: Carcinoid tumor, NOS	8240/3: Carcinoid tumor, NOS	Blank(s)	Blank(s)	Blank(s)	Blank(s)	Blank(s)	Blank(s)	Blank(s)	No radiation and/or cancer-directed surgery	None/Unknown	No/Unknown	Blank(s)	Blank(s)	Blank(s)	Blank(s)	Blank(s)	Alive	Alive or dead of other cause	Alive or dead due to cancer	0279	Complete dates are available and there are more than 0 days of survival	Alive	Alive	Blank(s)	Alive	Blank(s)
60-64 years	Male	1995	White	Small Intestine	Malignant	8240	C17.2-Ileum	172	Blank(s)	Blank(s)	Not a paired site	Positive histology	8240/3: Carcinoid tumor, NOS	8240/3: Carcinoid tumor, NOS	Blank(s)	Blank(s)	Blank(s)	Blank(s)	Blank(s)	Blank(s)	Blank(s)	No radiation and/or cancer-directed surgery	None/Unknown	Yes	Blank(s)	Blank(s)	Blank(s)	Blank(s)	Blank(s)	Miscellaneous Malignant Cancer	Dead (attributable to this cancer dx)	Alive or dead due to cancer	0056	Complete dates are available and there are more than 0 days of survival	Miscellaneous Malignant Cancer	Miscellaneous Neoplasms	Blank(s)	Dead	Blank(s)
45-49 years	Female	1997	Black	Small Intestine	Malignant	8240	C17.9-Small intestine, NOS	179	Blank(s)	Blank(s)	Not a paired site	Positive histology	8240/3: Carcinoid tumor, NOS	8240/3: Carcinoid tumor, NOS	Blank(s)	Blank(s)	Blank(s)	Blank(s)	Blank(s)	Blank(s)	Blank(s)	No radiation and/or cancer-directed surgery	None/Unknown	No/Unknown	Blank(s)	Blank(s)	Blank(s)	Blank(s)	Blank(s)	Other Cause of Death	Alive or dead of other cause	Dead (attributable to causes other than this cancer dx)	0277	Complete dates are available and there are more than 0 days of survival	Other Cause of Death	Other COD	Blank(s)	Dead	Blank(s)
60-64 years	Male	1996	Asian or Pacific Islander	Rectum	Malignant	8240	C20.9-Rectum, NOS	209	Blank(s)	Blank(s)	Not a paired site	Positive histology	8240/3: Carcinoid tumor, NOS	8240/3: Carcinoid tumor, NOS	Blank(s)	Blank(s)	Blank(s)	Blank(s)	Blank(s)	Blank(s)	Blank(s)	No radiation and/or cancer-directed surgery	None/Unknown	No/Unknown	Blank(s)	Blank(s)	Blank(s)	Blank(s)	Blank(s)	Alive	Alive or dead of other cause	Alive or dead due to cancer	0293	Complete dates are available and there are more than 0 days of survival	Alive	Alive	Blank(s)	Alive	Blank(s)
65-69 years	Male	1996	Asian or Pacific Islander	Rectum	Malignant	8240	C20.9-Rectum, NOS	209	Blank(s)	Blank(s)	Not a paired site	Positive histology	8240/3: Carcinoid tumor, NOS	8240/3: Carcinoid tumor, NOS	Blank(s)	Blank(s)	Blank(s)	Blank(s)	Blank(s)	Blank(s)	Blank(s)	No radiation and/or cancer-directed surgery	None/Unknown	No/Unknown	Blank(s)	Blank(s)	Blank(s)	Blank(s)	Blank(s)	Alive	Alive or dead of other cause	Alive or dead due to cancer	0229	Complete dates are available and there are more than 0 days of survival	Alive	Alive	Blank(s)	Alive	Blank(s)
45-49 years	Male	1997	White	Pancreas	Malignant	8246	C25.2-Tail of pancreas	252	Blank(s)	Blank(s)	Not a paired site	Positive histology	8246/3: Neuroendocrine carcinoma, NOS	8246/3: Neuroendocrine carcinoma, NOS	Blank(s)	Blank(s)	Blank(s)	Blank(s)	Blank(s)	Blank(s)	Blank(s)	No radiation and/or cancer-directed surgery	None/Unknown	Yes	Blank(s)	Blank(s)	Blank(s)	Blank(s)	Blank(s)	Pancreas	Dead (attributable to this cancer dx)	Alive or dead due to cancer	0048	Complete dates are available and there are more than 0 days of survival	Pancreas	Pancreas	Blank(s)	Dead	Blank(s)
80-84 years	Female	2001	White	Small Intestine	Malignant	8240	C17.2-Ileum	172	Blank(s)	Blank(s)	Not a paired site	Positive histology	8240/3: Carcinoid tumor, NOS	8240/3: Carcinoid tumor, NOS	Blank(s)	Blank(s)	Blank(s)	Blank(s)	40	Blank(s)	Blank(s)	No radiation and/or cancer-directed surgery	None/Unknown	No/Unknown	Blank(s)	Blank(s)	Blank(s)	Blank(s)	Blank(s)	Diseases of Heart	Alive or dead of other cause	Dead (attributable to causes other than this cancer dx)	0052	Complete dates are available and there are more than 0 days of survival	Diseases of Heart	Ischemic heart disease	Ischemic heart disease	Dead	Blank(s)
65-69 years	Male	1997	Black	Rectum	Malignant	8240	C20.9-Rectum, NOS	209	Blank(s)	Blank(s)	Not a paired site	Positive histology	8240/3: Carcinoid tumor, NOS	8240/3: Carcinoid tumor, NOS	Blank(s)	Blank(s)	Blank(s)	Blank(s)	Blank(s)	Blank(s)	Blank(s)	No radiation and/or cancer-directed surgery	None/Unknown	No/Unknown	Blank(s)	Blank(s)	Blank(s)	Blank(s)	Blank(s)	Other Cause of Death	Alive or dead of other cause	Dead (attributable to causes other than this cancer dx)	0183	Complete dates are available and there are more than 0 days of survival	Other Cause of Death	Other COD	Blank(s)	Dead	Blank(s)
20-24 years	Female	1997	White	Rectum	Malignant	8240	C20.9-Rectum, NOS	209	Blank(s)	Blank(s)	Not a paired site	Positive histology	8240/3: Carcinoid tumor, NOS	8240/3: Carcinoid tumor, NOS	Blank(s)	Blank(s)	Blank(s)	Blank(s)	Blank(s)	Blank(s)	Blank(s)	No radiation and/or cancer-directed surgery	None/Unknown	No/Unknown	Blank(s)	Blank(s)	Blank(s)	Blank(s)	Blank(s)	Alive	Alive or dead of other cause	Alive or dead due to cancer	0283	Complete dates are available and there are more than 0 days of survival	Alive	Alive	Blank(s)	Alive	Blank(s)
55-59 years	Female	1997	Black	Small Intestine	Malignant	8240	C17.1-Jejunum	171	Blank(s)	Blank(s)	Not a paired site	Positive histology	8240/3: Carcinoid tumor, NOS	8240/3: Carcinoid tumor, NOS	Blank(s)	Blank(s)	Blank(s)	Blank(s)	Blank(s)	Blank(s)	Blank(s)	No radiation and/or cancer-directed surgery	None/Unknown	No/Unknown	Blank(s)	Blank(s)	Blank(s)	Blank(s)	Blank(s)	Other Cause of Death	Dead (attributable to this cancer dx)	Alive or dead due to cancer	0064	Complete dates are available and there are more than 0 days of survival	Other Cause of Death	Other COD	Blank(s)	Dead	Blank(s)
65-69 years	Female	1997	Asian or Pacific Islander	Cecum	Malignant	8246	C18.0-Cecum	180	Blank(s)	Blank(s)	Not a paired site	Positive histology	8246/3: Neuroendocrine carcinoma, NOS	8246/3: Neuroendocrine carcinoma, NOS	Blank(s)	Blank(s)	Blank(s)	Blank(s)	Blank(s)	Blank(s)	Blank(s)	No radiation and/or cancer-directed surgery	None/Unknown	Yes	Blank(s)	Blank(s)	Blank(s)	Blank(s)	Blank(s)	Colon excluding Rectum	Dead (attributable to this cancer dx)	Alive or dead due to cancer	0018	Complete dates are available and there are more than 0 days of survival	Colon excluding Rectum	Colon And Rectum (Excluding Appendix)	Blank(s)	Dead	Blank(s)
55-59 years	Male	1996	White	Rectum	Malignant	8240	C20.9-Rectum, NOS	209	Blank(s)	Blank(s)	Not a paired site	Positive histology	8240/3: Carcinoid tumor, NOS	8240/3: Carcinoid tumor, NOS	Blank(s)	Blank(s)	Blank(s)	Blank(s)	Blank(s)	Blank(s)	Blank(s)	No radiation and/or cancer-directed surgery	None/Unknown	No/Unknown	Blank(s)	Blank(s)	Blank(s)	Blank(s)	Blank(s)	Alive	Alive or dead of other cause	Alive or dead due to cancer	0290	Complete dates are available and there are more than 0 days of survival	Alive	Alive	Blank(s)	Alive	Blank(s)
45-49 years	Female	1998	White	Small Intestine	Malignant	8240	C17.2-Ileum	172	Blank(s)	Blank(s)	Not a paired site	Positive histology	8240/3: Carcinoid tumor, NOS	8240/3: Carcinoid tumor, NOS	Blank(s)	Blank(s)	Blank(s)	Blank(s)	40	Blank(s)	Blank(s)	No radiation and/or cancer-directed surgery	None/Unknown	No/Unknown	Blank(s)	Blank(s)	Blank(s)	Blank(s)	Blank(s)	Alive	Alive or dead of other cause	Alive or dead due to cancer	0265	Complete dates are available and there are more than 0 days of survival	Alive	Alive	Blank(s)	Alive	Blank(s)
85+ years	Male	2004	White	Stomach	Malignant	8240	C16.2-Body of stomach	162	Blank(s)	Blank(s)	Not a paired site	Positive histology	8240/3: Carcinoid tumor, NOS	8240/3: Carcinoid tumor, NOS	Blank(s)	Blank(s)	Blank(s)	Blank(s)	00	None	None; diagnosed at autopsy	No radiation and/or cancer-directed surgery	None/Unknown	No/Unknown	020	NA	NA	NA	40	Stomach	Dead (attributable to this cancer dx)	Alive or dead due to cancer	0045	Complete dates are available and there are more than 0 days of survival	Stomach	Stomach	Stomach	Dead	NA
75-79 years	Female	1999	White	Rectosigmoid Junction	Malignant	8240	C19.9-Rectosigmoid junction	199	Blank(s)	Blank(s)	Not a paired site	Positive histology	8240/3: Carcinoid tumor, NOS	8240/3: Carcinoid tumor, NOS	Blank(s)	Blank(s)	Blank(s)	Blank(s)	27	Blank(s)	Blank(s)	No radiation and/or cancer-directed surgery	None/Unknown	No/Unknown	Blank(s)	Blank(s)	Blank(s)	Blank(s)	Blank(s)	Cerebrovascular Diseases	Alive or dead of other cause	Dead (attributable to causes other than this cancer dx)	0180	Complete dates are available and there are more than 0 days of survival	Cerebrovascular Diseases	Cerebrovascular diseases	Cerebrovascular diseases	Dead	Blank(s)
45-49 years	Male	1996	White	Small Intestine	Malignant	8240	C17.2-Ileum	172	Blank(s)	Blank(s)	Not a paired site	Positive histology	8240/3: Carcinoid tumor, NOS	8240/3: Carcinoid tumor, NOS	Blank(s)	Blank(s)	Blank(s)	Blank(s)	Blank(s)	Blank(s)	Blank(s)	No radiation and/or cancer-directed surgery	None/Unknown	No/Unknown	Blank(s)	Blank(s)	Blank(s)	Blank(s)	Blank(s)	Alive	Alive or dead of other cause	Alive or dead due to cancer	0288	Complete dates are available and there are more than 0 days of survival	Alive	Alive	Blank(s)	Alive	Blank(s)
40-44 years	Male	1996	White	Rectum	Malignant	8240	C20.9-Rectum, NOS	209	Blank(s)	Blank(s)	Not a paired site	Positive histology	8240/3: Carcinoid tumor, NOS	8240/3: Carcinoid tumor, NOS	Blank(s)	Blank(s)	Blank(s)	Blank(s)	Blank(s)	Blank(s)	Blank(s)	No radiation and/or cancer-directed surgery	None/Unknown	No/Unknown	Blank(s)	Blank(s)	Blank(s)	Blank(s)	Blank(s)	Suicide and Self-Inflicted Injury	Alive or dead of other cause	Dead (attributable to causes other than this cancer dx)	0003	Complete dates are available and there are more than 0 days of survival	Suicide and Self-Inflicted Injury	Suicide and Self-Inflicted Injury	Blank(s)	Dead	Blank(s)
50-54 years	Female	1996	White	Appendix	Malignant	8243	C18.1-Appendix	181	Blank(s)	Blank(s)	Not a paired site	Positive histology	8243/3: Goblet cell carcinoid	8243/3: Goblet cell carcinoid	Blank(s)	Blank(s)	Blank(s)	Blank(s)	Blank(s)	Blank(s)	Blank(s)	No radiation and/or cancer-directed surgery	None/Unknown	Yes	Blank(s)	Blank(s)	Blank(s)	Blank(s)	Blank(s)	Colon excluding Rectum	Dead (attributable to this cancer dx)	Alive or dead due to cancer	0005	Complete dates are available and there are more than 0 days of survival	Colon excluding Rectum	Colon And Rectum (Excluding Appendix)	Blank(s)	Dead	Blank(s)
70-74 years	Female	1998	White	Pancreas	Malignant	8246	C25.8-Overlapping lesion of pancreas	258	Blank(s)	Blank(s)	Not a paired site	Positive exfoliative cytology, no positive histology	8246/3: Neuroendocrine carcinoma, NOS	8246/3: Neuroendocrine carcinoma, NOS	Blank(s)	Blank(s)	Blank(s)	Blank(s)	00	Blank(s)	Blank(s)	No radiation and/or cancer-directed surgery	None/Unknown	No/Unknown	Blank(s)	Blank(s)	Blank(s)	Blank(s)	Blank(s)	Pancreas	Dead (attributable to this cancer dx)	Alive or dead due to cancer	0001	Complete dates are available and there are more than 0 days of survival	Pancreas	Pancreas	Blank(s)	Dead	Blank(s)
85+ years	Female	1998	Black	Small Intestine	Malignant	8240	C17.0-Duodenum	170	Blank(s)	Blank(s)	Not a paired site	Positive histology	8240/3: Carcinoid tumor, NOS	8240/3: Carcinoid tumor, NOS	Blank(s)	Blank(s)	Blank(s)	Blank(s)	00	Blank(s)	Blank(s)	No radiation and/or cancer-directed surgery	None/Unknown	No/Unknown	Blank(s)	Blank(s)	Blank(s)	Blank(s)	Blank(s)	Miscellaneous Malignant Cancer	Dead (attributable to this cancer dx)	Alive or dead due to cancer	0013	Complete dates are available and there are more than 0 days of survival	Miscellaneous Malignant Cancer	Miscellaneous Neoplasms	Blank(s)	Dead	Blank(s)
65-69 years	Female	2008	White	Hepatic Flexure	Malignant	8246	C18.3-Hepatic flexure of colon	183	Blank(s)	Blank(s)	Not a paired site	Positive histology	8246/3: Neuroendocrine carcinoma, NOS	8246/3: Neuroendocrine carcinoma, NOS	Blank(s)	Blank(s)	Blank(s)	Blank(s)	40	4 or more regional lymph nodes removed	Any combo of sur proc to oth rg, dis lym nd, and/or dis site	No radiation and/or cancer-directed surgery	None/Unknown	Yes	030	M1	N1	T2	50	Colon excluding Rectum	Dead (attributable to this cancer dx)	Alive or dead due to cancer	0068	Complete dates are available and there are more than 0 days of survival	Colon excluding Rectum	Colon And Rectum (Excluding Appendix)	Colon And Rectum (Excluding Appendix)	Dead	IV
50-54 years	Male	1996	Black	Rectum	Malignant	8240	C20.9-Rectum, NOS	209	Blank(s)	Blank(s)	Not a paired site	Positive histology	8240/3: Carcinoid tumor, NOS	8240/3: Carcinoid tumor, NOS	Blank(s)	Blank(s)	Blank(s)	Blank(s)	Blank(s)	Blank(s)	Blank(s)	No radiation and/or cancer-directed surgery	None/Unknown	No/Unknown	Blank(s)	Blank(s)	Blank(s)	Blank(s)	Blank(s)	Alive	Alive or dead of other cause	Alive or dead due to cancer	0288	Incomplete dates are available and there cannot be zero days of follow-up	Alive	Alive	Blank(s)	Alive	Blank(s)
75-79 years	Male	1997	Asian or Pacific Islander	Small Intestine	Malignant	8240	C17.2-Ileum	172	Blank(s)	Blank(s)	Not a paired site	Positive histology	8240/3: Carcinoid tumor, NOS	8240/3: Carcinoid tumor, NOS	Blank(s)	Blank(s)	Blank(s)	Blank(s)	Blank(s)	Blank(s)	Blank(s)	No radiation and/or cancer-directed surgery	None/Unknown	No/Unknown	Blank(s)	Blank(s)	Blank(s)	Blank(s)	Blank(s)	Cerebrovascular Diseases	Alive or dead of other cause	Dead (attributable to causes other than this cancer dx)	0122	Complete dates are available and there are more than 0 days of survival	Cerebrovascular Diseases	Cerebrovascular diseases	Blank(s)	Dead	Blank(s)
45-49 years	Male	1998	White	Small Intestine	Malignant	8246	C17.1-Jejunum	171	Blank(s)	Blank(s)	Not a paired site	Positive histology	8246/3: Neuroendocrine carcinoma, NOS	8246/3: Neuroendocrine carcinoma, NOS	Blank(s)	Blank(s)	Blank(s)	Blank(s)	40	Blank(s)	Blank(s)	No radiation and/or cancer-directed surgery	None/Unknown	Yes	Blank(s)	Blank(s)	Blank(s)	Blank(s)	Blank(s)	In situ, benign or unknown behavior neoplasm	Dead (attributable to this cancer dx)	Alive or dead due to cancer	0006	Complete dates are available and there are more than 0 days of survival	In situ, benign or unknown behavior neoplasm	Benign and Borderline: All Other sites	Blank(s)	Dead	Blank(s)
70-74 years	Male	2016	White	Small Intestine	Malignant	8240	C17.9-Small intestine, NOS	179	Blank(s)	Blank(s)	Not a paired site	Positive histology	8240/3: Carcinoid tumor, NOS	8240/3: Carcinoid tumor, NOS	Blank(s)	Blank(s)	Blank(s)	Blank(s)	30	None	None; diagnosed at autopsy	No radiation and/or cancer-directed surgery	None/Unknown	No/Unknown	Blank(s)	Blank(s)	Blank(s)	Blank(s)	Blank(s)	Lung and Bronchus	Alive or dead of other cause	Dead (attributable to causes other than this cancer dx)	0039	Complete dates are available and there are more than 0 days of survival	Lung and Bronchus	Lung And Bronchus	Lung And Bronchus	Dead	Blank(s)
80-84 years	Male	2013	White	Rectum	Malignant	8246	C20.9-Rectum, NOS	209	Blank(s)	Blank(s)	Not a paired site	Positive histology	8246/3: Neuroendocrine carcinoma, NOS	8246/3: Neuroendocrine carcinoma, NOS	IIB	T3	N0	M0	00	None	None; diagnosed at autopsy	No radiation and/or cancer-directed surgery	Beam radiation	Yes	040	M0	N0	T3	00	Rectum and Rectosigmoid Junction	Dead (attributable to this cancer dx)	Alive or dead due to cancer	0011	Complete dates are available and there are more than 0 days of survival	Rectum and Rectosigmoid Junction	Colon And Rectum (Excluding Appendix)	Colon And Rectum (Excluding Appendix)	Dead	IIA
70-74 years	Female	1996	White	Appendix	Malignant	8243	C18.1-Appendix	181	Blank(s)	Blank(s)	Not a paired site	Positive histology	8243/3: Goblet cell carcinoid	8243/3: Goblet cell carcinoid	Blank(s)	Blank(s)	Blank(s)	Blank(s)	Blank(s)	Blank(s)	Blank(s)	No radiation and/or cancer-directed surgery	None/Unknown	No/Unknown	Blank(s)	Blank(s)	Blank(s)	Blank(s)	Blank(s)	Pancreas	Alive or dead of other cause	Dead (attributable to causes other than this cancer dx)	0099	Complete dates are available and there are more than 0 days of survival	Pancreas	Pancreas	Blank(s)	Dead	Blank(s)
75-79 years	Male	1997	White	Small Intestine	Malignant	8240	C17.2-Ileum	172	Blank(s)	Blank(s)	Not a paired site	Positive histology	8240/3: Carcinoid tumor, NOS	8240/3: Carcinoid tumor, NOS	Blank(s)	Blank(s)	Blank(s)	Blank(s)	Blank(s)	Blank(s)	Blank(s)	No radiation and/or cancer-directed surgery	None/Unknown	No/Unknown	Blank(s)	Blank(s)	Blank(s)	Blank(s)	Blank(s)	Pancreas	Alive or dead of other cause	Dead (attributable to causes other than this cancer dx)	0072	Complete dates are available and there are more than 0 days of survival	Pancreas	Pancreas	Blank(s)	Dead	Blank(s)
75-79 years	Male	2019	Black	Large Intestine, NOS	Malignant	8240	C18.9-Colon, NOS	189	9	9	Not a paired site	Positive histology	8240/3: Carcinoid tumor, NOS	8240/3: Carcinoid tumor, NOS	Blank(s)	Blank(s)	Blank(s)	Blank(s)	00	None	None; diagnosed at autopsy	No radiation and/or cancer-directed surgery	None/Unknown	No/Unknown	Blank(s)	Blank(s)	Blank(s)	Blank(s)	Blank(s)	Pneumonia and Influenza	Alive or dead of other cause	Dead (attributable to causes other than this cancer dx)	0000	Complete dates are available and there are more than 0 days of survival	Pneumonia and Influenza	Pneumonia and Influenza	Pneumonia and Influenza	Dead	Blank(s)
85+ years	Female	2018	White	Rectum	Malignant	8240	C20.9-Rectum, NOS	209	A	9	Not a paired site	Positive histology	8240/3: Carcinoid tumor, NOS	8240/3: Carcinoid tumor, NOS	Blank(s)	Blank(s)	Blank(s)	Blank(s)	00	None	None; diagnosed at autopsy	No radiation and/or cancer-directed surgery	None/Unknown	No/Unknown	Blank(s)	Blank(s)	Blank(s)	Blank(s)	Blank(s)	Miscellaneous Malignant Cancer	Dead (attributable to this cancer dx)	Alive or dead due to cancer	0013	Complete dates are available and there are more than 0 days of survival	Miscellaneous Malignant Cancer	Miscellaneous Neoplasms	Miscellaneous Neoplasms	Dead	Blank(s)
55-59 years	Female	1998	White	Cecum	Malignant	8240	C18.0-Cecum	180	Blank(s)	Blank(s)	Not a paired site	Positive histology	8240/3: Carcinoid tumor, NOS	8240/3: Carcinoid tumor, NOS	Blank(s)	Blank(s)	Blank(s)	Blank(s)	70	Blank(s)	Blank(s)	No radiation and/or cancer-directed surgery	None/Unknown	Yes	Blank(s)	Blank(s)	Blank(s)	Blank(s)	Blank(s)	Small Intestine	Dead (attributable to this cancer dx)	Alive or dead due to cancer	0192	Complete dates are available and there are more than 0 days of survival	Small Intestine	Small Intestine	Blank(s)	Dead	Blank(s)
55-59 years	Female	1998	White	Rectum	Malignant	8240	C20.9-Rectum, NOS	209	Blank(s)	Blank(s)	Not a paired site	Positive histology	8240/3: Carcinoid tumor, NOS	8240/3: Carcinoid tumor, NOS	Blank(s)	Blank(s)	Blank(s)	Blank(s)	26	Blank(s)	Blank(s)	No radiation and/or cancer-directed surgery	None/Unknown	No/Unknown	Blank(s)	Blank(s)	Blank(s)	Blank(s)	Blank(s)	Chronic Liver Disease and Cirrhosis	Alive or dead of other cause	Dead (attributable to causes other than this cancer dx)	0019	Complete dates are available and there are more than 0 days of survival	Chronic Liver Disease and Cirrhosis	Chronic Liver Disease and Cirrhosis	Blank(s)	Dead	Blank(s)
70-74 years	Male	1998	White	Sigmoid Colon	Malignant	8240	C18.7-Sigmoid colon	187	Blank(s)	Blank(s)	Not a paired site	Positive histology	8240/3: Carcinoid tumor, NOS	8240/3: Carcinoid tumor, NOS	Blank(s)	Blank(s)	Blank(s)	Blank(s)	27	Blank(s)	Blank(s)	No radiation and/or cancer-directed surgery	None/Unknown	No/Unknown	Blank(s)	Blank(s)	Blank(s)	Blank(s)	Blank(s)	Diseases of Heart	Alive or dead of other cause	Dead (attributable to causes other than this cancer dx)	0130	Complete dates are available and there are more than 0 days of survival	Diseases of Heart	Ischemic heart disease	Blank(s)	Dead	Blank(s)
50-54 years	Male	1998	Black	Rectum	Malignant	8240	C20.9-Rectum, NOS	209	Blank(s)	Blank(s)	Not a paired site	Positive histology	8240/3: Carcinoid tumor, NOS	8240/3: Carcinoid tumor, NOS	Blank(s)	Blank(s)	Blank(s)	Blank(s)	26	Blank(s)	Blank(s)	No radiation and/or cancer-directed surgery	None/Unknown	No/Unknown	Blank(s)	Blank(s)	Blank(s)	Blank(s)	Blank(s)	Diseases of Heart	Alive or dead of other cause	Dead (attributable to causes other than this cancer dx)	0020	Complete dates are available and there are more than 0 days of survival	Diseases of Heart	Ischemic heart disease	Blank(s)	Dead	Blank(s)
60-64 years	Female	1997	Asian or Pacific Islander	Rectum	Malignant	8240	C20.9-Rectum, NOS	209	Blank(s)	Blank(s)	Not a paired site	Positive histology	8240/3: Carcinoid tumor, NOS	8240/3: Carcinoid tumor, NOS	Blank(s)	Blank(s)	Blank(s)	Blank(s)	Blank(s)	Blank(s)	Blank(s)	No radiation and/or cancer-directed surgery	None/Unknown	No/Unknown	Blank(s)	Blank(s)	Blank(s)	Blank(s)	Blank(s)	Diseases of Heart	Alive or dead of other cause	Dead (attributable to causes other than this cancer dx)	0268	Complete dates are available and there are more than 0 days of survival	Diseases of Heart	Other and unspecified disorders of the circulatory system	Blank(s)	Dead	Blank(s)
45-49 years	Female	1997	Black	Cecum	Malignant	8240	C18.0-Cecum	180	Blank(s)	Blank(s)	Not a paired site	Positive histology	8240/3: Carcinoid tumor, NOS	8240/3: Carcinoid tumor, NOS	Blank(s)	Blank(s)	Blank(s)	Blank(s)	Blank(s)	Blank(s)	Blank(s)	No radiation and/or cancer-directed surgery	None/Unknown	No/Unknown	Blank(s)	Blank(s)	Blank(s)	Blank(s)	Blank(s)	Diseases of Heart	Alive or dead of other cause	Dead (attributable to causes other than this cancer dx)	0220	Complete dates are available and there are more than 0 days of survival	Diseases of Heart	Hypertensive disease	Blank(s)	Dead	Blank(s)
65-69 years	Female	2020	White	Stomach	Malignant	8249	C16.9-Stomach, NOS	169	1	2	Not a paired site	Positive histology	8249/3: Atypical carcinoid tumor	8249/3: Atypical carcinoid tumor	Blank(s)	Blank(s)	Blank(s)	Blank(s)	26	None	None; diagnosed at autopsy	No radiation and/or cancer-directed surgery	None/Unknown	No/Unknown	Blank(s)	Blank(s)	Blank(s)	Blank(s)	Blank(s)	Alive	Alive or dead of other cause	Alive or dead due to cancer	0002	Complete dates are available and there are more than 0 days of survival	Alive	Alive	Alive	Alive	Blank(s)
50-54 years	Male	1997	Black	Rectum	Malignant	8240	C20.9-Rectum, NOS	209	Blank(s)	Blank(s)	Not a paired site	Positive histology	8240/3: Carcinoid tumor, NOS	8240/3: Carcinoid tumor, NOS	Blank(s)	Blank(s)	Blank(s)	Blank(s)	Blank(s)	Blank(s)	Blank(s)	No radiation and/or cancer-directed surgery	None/Unknown	No/Unknown	Blank(s)	Blank(s)	Blank(s)	Blank(s)	Blank(s)	Pneumonia and Influenza	Alive or dead of other cause	Dead (attributable to causes other than this cancer dx)	0089	Complete dates are available and there are more than 0 days of survival	Pneumonia and Influenza	Pneumonia and Influenza	Blank(s)	Dead	Blank(s)
35-39 years	Female	1997	Asian or Pacific Islander	Small Intestine	Malignant	8240	C17.0-Duodenum	170	Blank(s)	Blank(s)	Not a paired site	Positive histology	8240/3: Carcinoid tumor, NOS	8240/3: Carcinoid tumor, NOS	Blank(s)	Blank(s)	Blank(s)	Blank(s)	Blank(s)	Blank(s)	Blank(s)	No radiation and/or cancer-directed surgery	None/Unknown	No/Unknown	Blank(s)	Blank(s)	Blank(s)	Blank(s)	Blank(s)	Alive	Alive or dead of other cause	Alive or dead due to cancer	0279	Complete dates are available and there are more than 0 days of survival	Alive	Alive	Blank(s)	Alive	Blank(s)
50-54 years	Male	1997	White	Rectum	Malignant	8240	C20.9-Rectum, NOS	209	Blank(s)	Blank(s)	Not a paired site	Positive histology	8240/3: Carcinoid tumor, NOS	8240/3: Carcinoid tumor, NOS	Blank(s)	Blank(s)	Blank(s)	Blank(s)	Blank(s)	Blank(s)	Blank(s)	No radiation and/or cancer-directed surgery	None/Unknown	No/Unknown	Blank(s)	Blank(s)	Blank(s)	Blank(s)	Blank(s)	Alive	Alive or dead of other cause	Alive or dead due to cancer	0284	Complete dates are available and there are more than 0 days of survival	Alive	Alive	Blank(s)	Alive	Blank(s)
65-69 years	Male	2008	White	Rectum	Malignant	8240	C20.9-Rectum, NOS	209	Blank(s)	Blank(s)	Not a paired site	Positive histology	8240/3: Carcinoid tumor, NOS	8240/3: Carcinoid tumor, NOS	Blank(s)	Blank(s)	Blank(s)	Blank(s)	26	None	None; diagnosed at autopsy	No radiation and/or cancer-directed surgery	None/Unknown	No/Unknown	999	NA	NA	NA	00	Alive	Alive or dead of other cause	Alive or dead due to cancer	0150	Complete dates are available and there are more than 0 days of survival	Alive	Alive	Alive	Alive	NA
75-79 years	Male	2017	White	Pancreas	Malignant	8240	C25.8-Overlapping lesion of pancreas	258	Blank(s)	Blank(s)	Not a paired site	Positive histology	8240/3: Carcinoid tumor, NOS	8240/3: Carcinoid tumor, NOS	Blank(s)	Blank(s)	Blank(s)	Blank(s)	60	4 or more regional lymph nodes removed	None; diagnosed at autopsy	No radiation and/or cancer-directed surgery	None/Unknown	No/Unknown	Blank(s)	Blank(s)	Blank(s)	Blank(s)	Blank(s)	Intrahepatic Bile Duct	Alive or dead of other cause	Dead (attributable to causes other than this cancer dx)	0009	Complete dates are available and there are more than 0 days of survival	Intrahepatic Bile Duct	Intrahepatic Bile Duct	Intrahepatic Bile Duct	Dead	Blank(s)
40-44 years	Male	1997	White	Rectum	Malignant	8240	C20.9-Rectum, NOS	209	Blank(s)	Blank(s)	Not a paired site	Positive histology	8240/3: Carcinoid tumor, NOS	8240/3: Carcinoid tumor, NOS	Blank(s)	Blank(s)	Blank(s)	Blank(s)	Blank(s)	Blank(s)	Blank(s)	No radiation and/or cancer-directed surgery	None/Unknown	No/Unknown	Blank(s)	Blank(s)	Blank(s)	Blank(s)	Blank(s)	Alive	Alive or dead of other cause	Alive or dead due to cancer	0284	Complete dates are available and there are more than 0 days of survival	Alive	Alive	Blank(s)	Alive	Blank(s)
50-54 years	Male	1999	Black	Rectum	Malignant	8240	C20.9-Rectum, NOS	209	Blank(s)	Blank(s)	Not a paired site	Positive histology	8240/3: Carcinoid tumor, NOS	8240/3: Carcinoid tumor, NOS	Blank(s)	Blank(s)	Blank(s)	Blank(s)	26	Blank(s)	Blank(s)	No radiation and/or cancer-directed surgery	None/Unknown	No/Unknown	Blank(s)	Blank(s)	Blank(s)	Blank(s)	Blank(s)	State DC not available or state DC available but no COD	Dead (missing/unknown COD)	Dead (missing/unknown COD)	0207	Complete dates are available and there are more than 0 days of survival	State DC not available or state DC available but no COD	State DC not available or state DC available but no COD	State DC not available or state DC available but no COD	Dead	Blank(s)
70-74 years	Male	2000	White	Stomach	Malignant	8246	C16.1-Fundus of stomach	161	Blank(s)	Blank(s)	Not a paired site	Positive histology	8246/3: Neuroendocrine carcinoma, NOS	8246/3: Neuroendocrine carcinoma, NOS	Blank(s)	Blank(s)	Blank(s)	Blank(s)	00	Blank(s)	Blank(s)	No radiation and/or cancer-directed surgery	Beam radiation	No/Unknown	Blank(s)	Blank(s)	Blank(s)	Blank(s)	Blank(s)	Colon excluding Rectum	Alive or dead of other cause	Dead (attributable to causes other than this cancer dx)	0003	Complete dates are available and there are more than 0 days of survival	Colon excluding Rectum	Colon And Rectum (Excluding Appendix)	Colon And Rectum (Excluding Appendix)	Dead	Blank(s)
65-69 years	Male	2008	White	Rectum	Malignant	8240	C20.9-Rectum, NOS	209	Blank(s)	Blank(s)	Not a paired site	Positive histology	8240/3: Carcinoid tumor, NOS	8240/3: Carcinoid tumor, NOS	Blank(s)	Blank(s)	Blank(s)	Blank(s)	99	None	None; diagnosed at autopsy	No radiation and/or cancer-directed surgery	None/Unknown	No/Unknown	999	NA	NA	NA	99	Alive	Alive or dead of other cause	Alive or dead due to cancer	0152	Complete dates are available and there are more than 0 days of survival	Alive	Alive	Alive	Alive	NA
60-64 years	Male	1993	White	Cecum	Malignant	8240	C18.0-Cecum	180	Blank(s)	Blank(s)	Not a paired site	Positive histology	8240/3: Carcinoid tumor, NOS	8240/3: Carcinoid tumor, NOS	Blank(s)	Blank(s)	Blank(s)	Blank(s)	Blank(s)	Blank(s)	Blank(s)	No radiation and/or cancer-directed surgery	None/Unknown	No/Unknown	Blank(s)	Blank(s)	Blank(s)	Blank(s)	Blank(s)	Miscellaneous Malignant Cancer	Alive or dead of other cause	Dead (attributable to causes other than this cancer dx)	0210	Incomplete dates are available and there cannot be zero days of follow-up	Miscellaneous Malignant Cancer	Miscellaneous Neoplasms	Blank(s)	Dead	Blank(s)
80-84 years	Female	1996	Black	Rectum	Malignant	8240	C20.9-Rectum, NOS	209	Blank(s)	Blank(s)	Not a paired site	Positive histology	8240/3: Carcinoid tumor, NOS	8240/3: Carcinoid tumor, NOS	Blank(s)	Blank(s)	Blank(s)	Blank(s)	Blank(s)	Blank(s)	Blank(s)	No radiation and/or cancer-directed surgery	None/Unknown	No/Unknown	Blank(s)	Blank(s)	Blank(s)	Blank(s)	Blank(s)	Diabetes Mellitus	Alive or dead of other cause	Dead (attributable to causes other than this cancer dx)	0071	Complete dates are available and there are more than 0 days of survival	Diabetes Mellitus	Diabetes Mellitus	Blank(s)	Dead	Blank(s)
40-44 years	Male	1994	Asian or Pacific Islander	Large Intestine, NOS	Malignant	8240	C18.9-Colon, NOS	189	Blank(s)	Blank(s)	Not a paired site	Positive histology	8240/3: Carcinoid tumor, NOS	8240/3: Carcinoid tumor, NOS	Blank(s)	Blank(s)	Blank(s)	Blank(s)	Blank(s)	Blank(s)	Blank(s)	No radiation and/or cancer-directed surgery	None/Unknown	No/Unknown	Blank(s)	Blank(s)	Blank(s)	Blank(s)	Blank(s)	Alive	Alive or dead of other cause	Alive or dead due to cancer	0319	Complete dates are available and there are more than 0 days of survival	Alive	Alive	Blank(s)	Alive	Blank(s)
50-54 years	Female	1994	Unknown	Large Intestine, NOS	Malignant	8240	C18.9-Colon, NOS	189	Blank(s)	Blank(s)	Not a paired site	Positive histology	8240/3: Carcinoid tumor, NOS	8240/3: Carcinoid tumor, NOS	Blank(s)	Blank(s)	Blank(s)	Blank(s)	Blank(s)	Blank(s)	Blank(s)	No radiation and/or cancer-directed surgery	None/Unknown	No/Unknown	Blank(s)	Blank(s)	Blank(s)	Blank(s)	Blank(s)	Cerebrovascular Diseases	Alive or dead of other cause	Dead (attributable to causes other than this cancer dx)	0158	Complete dates are available and there are more than 0 days of survival	Cerebrovascular Diseases	Cerebrovascular diseases	Blank(s)	Dead	Blank(s)
75-79 years	Male	2014	White	Ascending Colon	Malignant	8240	C18.2-Ascending colon	182	Blank(s)	Blank(s)	Not a paired site	Positive histology	8240/3: Carcinoid tumor, NOS	8240/3: Carcinoid tumor, NOS	IIIB	T3	N1	M0	30	4 or more regional lymph nodes removed	None; diagnosed at autopsy	No radiation and/or cancer-directed surgery	None/Unknown	No/Unknown	025	NA	NA	NA	00	Alive	Alive or dead of other cause	Alive or dead due to cancer	0080	Complete dates are available and there are more than 0 days of survival	Alive	Alive	Alive	Alive	NA
45-49 years	Male	1999	White	Rectum	Malignant	8240	C20.9-Rectum, NOS	209	Blank(s)	Blank(s)	Not a paired site	Positive histology	8240/3: Carcinoid tumor, NOS	8240/3: Carcinoid tumor, NOS	Blank(s)	Blank(s)	Blank(s)	Blank(s)	26	Blank(s)	Blank(s)	No radiation and/or cancer-directed surgery	None/Unknown	No/Unknown	Blank(s)	Blank(s)	Blank(s)	Blank(s)	Blank(s)	Alive	Alive or dead of other cause	Alive or dead due to cancer	0043	Complete dates are available and there are more than 0 days of survival	Alive	Alive	Alive	Alive	Blank(s)
65-69 years	Female	1997	White	Rectum	Malignant	8240	C20.9-Rectum, NOS	209	Blank(s)	Blank(s)	Not a paired site	Positive histology	8240/3: Carcinoid tumor, NOS	8240/3: Carcinoid tumor, NOS	Blank(s)	Blank(s)	Blank(s)	Blank(s)	Blank(s)	Blank(s)	Blank(s)	No radiation and/or cancer-directed surgery	None/Unknown	No/Unknown	Blank(s)	Blank(s)	Blank(s)	Blank(s)	Blank(s)	Alive	Alive or dead of other cause	Alive or dead due to cancer	0282	Complete dates are available and there are more than 0 days of survival	Alive	Alive	Blank(s)	Alive	Blank(s)
45-49 years	Male	1998	Black	Small Intestine	Malignant	8240	C17.0-Duodenum	170	Blank(s)	Blank(s)	Not a paired site	Positive histology	8240/3: Carcinoid tumor, NOS	8240/3: Carcinoid tumor, NOS	Blank(s)	Blank(s)	Blank(s)	Blank(s)	00	Blank(s)	Blank(s)	No radiation and/or cancer-directed surgery	None/Unknown	No/Unknown	Blank(s)	Blank(s)	Blank(s)	Blank(s)	Blank(s)	Diabetes Mellitus	Alive or dead of other cause	Dead (attributable to causes other than this cancer dx)	0064	Complete dates are available and there are more than 0 days of survival	Diabetes Mellitus	Diabetes Mellitus	Blank(s)	Dead	Blank(s)
50-54 years	Female	1997	White	Pancreas	Malignant	8153	C25.0-Head of pancreas	250	Blank(s)	Blank(s)	Not a paired site	Positive histology	8153/3: Gastrinoma, malignant	8153/3: Gastrinoma, malignant	Blank(s)	Blank(s)	Blank(s)	Blank(s)	Blank(s)	Blank(s)	Blank(s)	No radiation and/or cancer-directed surgery	None/Unknown	No/Unknown	Blank(s)	Blank(s)	Blank(s)	Blank(s)	Blank(s)	Lung and Bronchus	Alive or dead of other cause	Dead (attributable to causes other than this cancer dx)	0136	Complete dates are available and there are more than 0 days of survival	Lung and Bronchus	Lung And Bronchus	Blank(s)	Dead	Blank(s)
45-49 years	Female	1998	White	Rectum	Malignant	8240	C20.9-Rectum, NOS	209	Blank(s)	Blank(s)	Not a paired site	Positive histology	8240/3: Carcinoid tumor, NOS	8240/3: Carcinoid tumor, NOS	Blank(s)	Blank(s)	Blank(s)	Blank(s)	00	Blank(s)	Blank(s)	No radiation and/or cancer-directed surgery	None/Unknown	No/Unknown	Blank(s)	Blank(s)	Blank(s)	Blank(s)	Blank(s)	Stomach	Alive or dead of other cause	Dead (attributable to causes other than this cancer dx)	0059	Complete dates are available and there are more than 0 days of survival	Stomach	Stomach	Blank(s)	Dead	Blank(s)
75-79 years	Female	1996	White	Rectum	Malignant	8240	C20.9-Rectum, NOS	209	Blank(s)	Blank(s)	Not a paired site	Positive histology	8240/3: Carcinoid tumor, NOS	8240/3: Carcinoid tumor, NOS	Blank(s)	Blank(s)	Blank(s)	Blank(s)	Blank(s)	Blank(s)	Blank(s)	No radiation and/or cancer-directed surgery	None/Unknown	No/Unknown	Blank(s)	Blank(s)	Blank(s)	Blank(s)	Blank(s)	Cerebrovascular Diseases	Alive or dead of other cause	Dead (attributable to causes other than this cancer dx)	0065	Complete dates are available and there are more than 0 days of survival	Cerebrovascular Diseases	Cerebrovascular diseases	Blank(s)	Dead	Blank(s)
50-54 years	Male	1998	White	Rectum	Malignant	8240	C20.9-Rectum, NOS	209	Blank(s)	Blank(s)	Not a paired site	Positive histology	8240/3: Carcinoid tumor, NOS	8240/3: Carcinoid tumor, NOS	Blank(s)	Blank(s)	Blank(s)	Blank(s)	20	Blank(s)	Blank(s)	No radiation and/or cancer-directed surgery	None/Unknown	No/Unknown	Blank(s)	Blank(s)	Blank(s)	Blank(s)	Blank(s)	Alive	Alive or dead of other cause	Alive or dead due to cancer	0274	Complete dates are available and there are more than 0 days of survival	Alive	Alive	Blank(s)	Alive	Blank(s)
80-84 years	Male	1999	White	Sigmoid Colon	Malignant	8240	C18.7-Sigmoid colon	187	Blank(s)	Blank(s)	Not a paired site	Positive histology	8240/3: Carcinoid tumor, NOS	8240/3: Carcinoid tumor, NOS	Blank(s)	Blank(s)	Blank(s)	Blank(s)	26	Blank(s)	Blank(s)	No radiation and/or cancer-directed surgery	None/Unknown	No/Unknown	Blank(s)	Blank(s)	Blank(s)	Blank(s)	Blank(s)	State DC not available or state DC available but no COD	Dead (missing/unknown COD)	Dead (missing/unknown COD)	0058	Complete dates are available and there are more than 0 days of survival	State DC not available or state DC available but no COD	State DC not available or state DC available but no COD	State DC not available or state DC available but no COD	Dead	Blank(s)
65-69 years	Male	1998	White	Rectum	Malignant	8246	C20.9-Rectum, NOS	209	Blank(s)	Blank(s)	Not a paired site	Positive histology	8246/3: Neuroendocrine carcinoma, NOS	8246/3: Neuroendocrine carcinoma, NOS	Blank(s)	Blank(s)	Blank(s)	Blank(s)	00	Blank(s)	Blank(s)	No radiation and/or cancer-directed surgery	Beam radiation	Yes	Blank(s)	Blank(s)	Blank(s)	Blank(s)	Blank(s)	Rectum and Rectosigmoid Junction	Dead (attributable to this cancer dx)	Alive or dead due to cancer	0002	Complete dates are available and there are more than 0 days of survival	Rectum and Rectosigmoid Junction	Colon And Rectum (Excluding Appendix)	Blank(s)	Dead	Blank(s)
50-54 years	Male	1999	Black	Rectum	Malignant	8240	C20.9-Rectum, NOS	209	Blank(s)	Blank(s)	Not a paired site	Positive histology	8240/3: Carcinoid tumor, NOS	8240/3: Carcinoid tumor, NOS	Blank(s)	Blank(s)	Blank(s)	Blank(s)	26	Blank(s)	Blank(s)	No radiation and/or cancer-directed surgery	None/Unknown	No/Unknown	Blank(s)	Blank(s)	Blank(s)	Blank(s)	Blank(s)	Alive	Alive or dead of other cause	Alive or dead due to cancer	0254	Complete dates are available and there are more than 0 days of survival	Alive	Alive	Alive	Alive	Blank(s)
40-44 years	Male	1998	White	Rectum	Malignant	8240	C20.9-Rectum, NOS	209	Blank(s)	Blank(s)	Not a paired site	Positive histology	8240/3: Carcinoid tumor, NOS	8240/3: Carcinoid tumor, NOS	Blank(s)	Blank(s)	Blank(s)	Blank(s)	27	Blank(s)	Blank(s)	No radiation and/or cancer-directed surgery	None/Unknown	No/Unknown	Blank(s)	Blank(s)	Blank(s)	Blank(s)	Blank(s)	Urinary Bladder	Alive or dead of other cause	Dead (attributable to causes other than this cancer dx)	0260	Complete dates are available and there are more than 0 days of survival	Urinary Bladder	Urinary Bladder	Blank(s)	Dead	Blank(s)
45-49 years	Male	1998	Black	Rectum	Malignant	8240	C20.9-Rectum, NOS	209	Blank(s)	Blank(s)	Not a paired site	Positive histology	8240/3: Carcinoid tumor, NOS	8240/3: Carcinoid tumor, NOS	Blank(s)	Blank(s)	Blank(s)	Blank(s)	00	Blank(s)	Blank(s)	No radiation and/or cancer-directed surgery	None/Unknown	No/Unknown	Blank(s)	Blank(s)	Blank(s)	Blank(s)	Blank(s)	Alive	Alive or dead of other cause	Alive or dead due to cancer	0264	Complete dates are available and there are more than 0 days of survival	Alive	Alive	Blank(s)	Alive	Blank(s)
45-49 years	Male	1997	Black	Small Intestine	Malignant	8246	C17.2-Ileum	172	Blank(s)	Blank(s)	Not a paired site	Positive histology	8246/3: Neuroendocrine carcinoma, NOS	8246/3: Neuroendocrine carcinoma, NOS	Blank(s)	Blank(s)	Blank(s)	Blank(s)	Blank(s)	Blank(s)	Blank(s)	No radiation and/or cancer-directed surgery	None/Unknown	No/Unknown	Blank(s)	Blank(s)	Blank(s)	Blank(s)	Blank(s)	Alive	Alive or dead of other cause	Alive or dead due to cancer	0284	Complete dates are available and there are more than 0 days of survival	Alive	Alive	Blank(s)	Alive	Blank(s)
75-79 years	Female	1997	White	Small Intestine	Malignant	8240	C17.9-Small intestine, NOS	179	Blank(s)	Blank(s)	Not a paired site	Positive histology	8240/3: Carcinoid tumor, NOS	8240/3: Carcinoid tumor, NOS	Blank(s)	Blank(s)	Blank(s)	Blank(s)	Blank(s)	Blank(s)	Blank(s)	No radiation and/or cancer-directed surgery	None/Unknown	No/Unknown	Blank(s)	Blank(s)	Blank(s)	Blank(s)	Blank(s)	Congenital Anomalies	Alive or dead of other cause	Dead (attributable to causes other than this cancer dx)	0090	Complete dates are available and there are more than 0 days of survival	Congenital Anomalies	Congenital Anomalies	Blank(s)	Dead	Blank(s)
70-74 years	Male	1999	White	Cecum	Malignant	8240	C18.0-Cecum	180	Blank(s)	Blank(s)	Not a paired site	Positive histology	8240/3: Carcinoid tumor, NOS	8240/3: Carcinoid tumor, NOS	Blank(s)	Blank(s)	Blank(s)	Blank(s)	40	Blank(s)	Blank(s)	No radiation and/or cancer-directed surgery	None/Unknown	No/Unknown	Blank(s)	Blank(s)	Blank(s)	Blank(s)	Blank(s)	Other Infectious and Parasitic Diseases including HIV	Dead (attributable to this cancer dx)	Alive or dead due to cancer	0052	Complete dates are available and there are more than 0 days of survival	Other Infectious and Parasitic Diseases including HIV	Other infectious and Parasitic Diseases incl HIV	Other infectious and Parasitic Diseases incl HIV	Dead	Blank(s)
40-44 years	Female	1999	White	Appendix	Malignant	8243	C18.1-Appendix	181	Blank(s)	Blank(s)	Not a paired site	Positive histology	8243/3: Goblet cell carcinoid	8243/3: Goblet cell carcinoid	Blank(s)	Blank(s)	Blank(s)	Blank(s)	30	Blank(s)	Blank(s)	No radiation and/or cancer-directed surgery	None/Unknown	No/Unknown	Blank(s)	Blank(s)	Blank(s)	Blank(s)	Blank(s)	Alive	Alive or dead of other cause	Alive or dead due to cancer	0258	Complete dates are available and there are more than 0 days of survival	Alive	Alive	Alive	Alive	Blank(s)
65-69 years	Female	1999	White	Cecum	Malignant	8240	C18.0-Cecum	180	Blank(s)	Blank(s)	Not a paired site	Positive histology	8240/3: Carcinoid tumor, NOS	8240/3: Carcinoid tumor, NOS	Blank(s)	Blank(s)	Blank(s)	Blank(s)	70	Blank(s)	Blank(s)	No radiation and/or cancer-directed surgery	None/Unknown	No/Unknown	Blank(s)	Blank(s)	Blank(s)	Blank(s)	Blank(s)	Colon excluding Rectum	Dead (attributable to this cancer dx)	Alive or dead due to cancer	0005	Complete dates are available and there are more than 0 days of survival	Colon excluding Rectum	Colon And Rectum (Excluding Appendix)	Colon And Rectum (Excluding Appendix)	Dead	Blank(s)
70-74 years	Male	2011	White	Pancreas	Malignant	8249	C25.0-Head of pancreas	250	Blank(s)	Blank(s)	Not a paired site	Positive histology	8249/3: Atypical carcinoid tumor	8249/3: Atypical carcinoid tumor	IB	T2	N0	M0	60	4 or more regional lymph nodes removed	None; diagnosed at autopsy	No radiation and/or cancer-directed surgery	None/Unknown	No/Unknown	080	NA	NA	NA	00	Miscellaneous Malignant Cancer	Dead (attributable to this cancer dx)	Alive or dead due to cancer	0080	Complete dates are available and there are more than 0 days of survival	Miscellaneous Malignant Cancer	Miscellaneous Neoplasms	Miscellaneous Hematopoietic Neoplasms	Dead	NA
80-84 years	Female	1997	White	Small Intestine	Malignant	8240	C17.2-Ileum	172	Blank(s)	Blank(s)	Not a paired site	Positive histology	8240/3: Carcinoid tumor, NOS	8240/3: Carcinoid tumor, NOS	Blank(s)	Blank(s)	Blank(s)	Blank(s)	Blank(s)	Blank(s)	Blank(s)	No radiation and/or cancer-directed surgery	None/Unknown	No/Unknown	Blank(s)	Blank(s)	Blank(s)	Blank(s)	Blank(s)	Accidents and Adverse Effects	Alive or dead of other cause	Dead (attributable to causes other than this cancer dx)	0092	Complete dates are available and there are more than 0 days of survival	Accidents and Adverse Effects	Accidents and Adverse Effects	Blank(s)	Dead	Blank(s)
65-69 years	Female	1996	White	Rectum	Malignant	8240	C20.9-Rectum, NOS	209	Blank(s)	Blank(s)	Not a paired site	Positive histology	8240/3: Carcinoid tumor, NOS	8240/3: Carcinoid tumor, NOS	Blank(s)	Blank(s)	Blank(s)	Blank(s)	Blank(s)	Blank(s)	Blank(s)	No radiation and/or cancer-directed surgery	None/Unknown	No/Unknown	Blank(s)	Blank(s)	Blank(s)	Blank(s)	Blank(s)	Rectum and Rectosigmoid Junction	Dead (attributable to this cancer dx)	Alive or dead due to cancer	0056	Complete dates are available and there are more than 0 days of survival	Rectum and Rectosigmoid Junction	Colon And Rectum (Excluding Appendix)	Blank(s)	Dead	Blank(s)
45-49 years	Male	1994	White	Large Intestine, NOS	Malignant	8240	C18.9-Colon, NOS	189	Blank(s)	Blank(s)	Not a paired site	Positive histology	8240/3: Carcinoid tumor, NOS	8240/3: Carcinoid tumor, NOS	Blank(s)	Blank(s)	Blank(s)	Blank(s)	Blank(s)	Blank(s)	Blank(s)	No radiation and/or cancer-directed surgery	None/Unknown	No/Unknown	Blank(s)	Blank(s)	Blank(s)	Blank(s)	Blank(s)	Alive	Alive or dead of other cause	Alive or dead due to cancer	0320	Complete dates are available and there are more than 0 days of survival	Alive	Alive	Blank(s)	Alive	Blank(s)
45-49 years	Female	1998	White	Pancreas	Malignant	8150	C25.2-Tail of pancreas	252	Blank(s)	Blank(s)	Not a paired site	Positive histology	8150/3: Pancreatic endocrine tumor, malignant	8150/3: Pancreatic endocrine tumor, malignant	Blank(s)	Blank(s)	Blank(s)	Blank(s)	30	Blank(s)	Blank(s)	No radiation and/or cancer-directed surgery	None/Unknown	Yes	Blank(s)	Blank(s)	Blank(s)	Blank(s)	Blank(s)	Other Cause of Death	Alive or dead of other cause	Dead (attributable to causes other than this cancer dx)	0160	Incomplete dates are available and there cannot be zero days of follow-up	Other Cause of Death	Other COD	Blank(s)	Dead	Blank(s)
25-29 years	Female	1999	White	Appendix	Malignant	8240	C18.1-Appendix	181	Blank(s)	Blank(s)	Not a paired site	Positive histology	8240/3: Carcinoid tumor, NOS	8240/3: Carcinoid tumor, NOS	Blank(s)	Blank(s)	Blank(s)	Blank(s)	30	Blank(s)	Blank(s)	No radiation and/or cancer-directed surgery	None/Unknown	No/Unknown	Blank(s)	Blank(s)	Blank(s)	Blank(s)	Blank(s)	Alive	Alive or dead of other cause	Alive or dead due to cancer	0256	Complete dates are available and there are more than 0 days of survival	Alive	Alive	Alive	Alive	Blank(s)
50-54 years	Male	1996	Black	Pancreas	Malignant	8246	C25.0-Head of pancreas	250	Blank(s)	Blank(s)	Not a paired site	Positive histology	8246/3: Neuroendocrine carcinoma, NOS	8246/3: Neuroendocrine carcinoma, NOS	Blank(s)	Blank(s)	Blank(s)	Blank(s)	Blank(s)	Blank(s)	Blank(s)	No radiation and/or cancer-directed surgery	None/Unknown	No/Unknown	Blank(s)	Blank(s)	Blank(s)	Blank(s)	Blank(s)	Pancreas	Dead (attributable to this cancer dx)	Alive or dead due to cancer	0034	Complete dates are available and there are more than 0 days of survival	Pancreas	Pancreas	Blank(s)	Dead	Blank(s)
85+ years	Male	2015	Black	Small Intestine	Malignant	8246	C17.9-Small intestine, NOS	179	Blank(s)	Blank(s)	Not a paired site	Positive histology	8246/3: Neuroendocrine carcinoma, NOS	8246/3: Neuroendocrine carcinoma, NOS	IV	TX	NX	M1	00	None	None; diagnosed at autopsy	No radiation and/or cancer-directed surgery	Beam radiation	No/Unknown	999	M1	NX	TX	60	Prostate	Alive or dead of other cause	Dead (attributable to causes other than this cancer dx)	0047	Complete dates are available and there are more than 0 days of survival	Prostate	Prostate	Prostate	Dead	IV
50-54 years	Male	1999	White	Rectum	Malignant	8240	C20.9-Rectum, NOS	209	Blank(s)	Blank(s)	Not a paired site	Positive histology	8240/3: Carcinoid tumor, NOS	8240/3: Carcinoid tumor, NOS	Blank(s)	Blank(s)	Blank(s)	Blank(s)	26	Blank(s)	Blank(s)	No radiation and/or cancer-directed surgery	None/Unknown	No/Unknown	Blank(s)	Blank(s)	Blank(s)	Blank(s)	Blank(s)	Alive	Alive or dead of other cause	Alive or dead due to cancer	0260	Complete dates are available and there are more than 0 days of survival	Alive	Alive	Alive	Alive	Blank(s)
55-59 years	Female	1999	Black	Cecum	Malignant	8240	C18.0-Cecum	180	Blank(s)	Blank(s)	Not a paired site	Positive histology	8240/3: Carcinoid tumor, NOS	8240/3: Carcinoid tumor, NOS	Blank(s)	Blank(s)	Blank(s)	Blank(s)	30	Blank(s)	Blank(s)	No radiation and/or cancer-directed surgery	None/Unknown	No/Unknown	Blank(s)	Blank(s)	Blank(s)	Blank(s)	Blank(s)	Lung and Bronchus	Alive or dead of other cause	Dead (attributable to causes other than this cancer dx)	0026	Complete dates are available and there are more than 0 days of survival	Lung and Bronchus	Lung And Bronchus	Lung And Bronchus	Dead	Blank(s)
80-84 years	Male	1998	White	Stomach	Malignant	8240	C16.2-Body of stomach	162	Blank(s)	Blank(s)	Not a paired site	Positive histology	8240/3: Carcinoid tumor, NOS	8240/3: Carcinoid tumor, NOS	Blank(s)	Blank(s)	Blank(s)	Blank(s)	00	Blank(s)	Blank(s)	No radiation and/or cancer-directed surgery	None/Unknown	No/Unknown	Blank(s)	Blank(s)	Blank(s)	Blank(s)	Blank(s)	Diseases of Heart	Alive or dead of other cause	Dead (attributable to causes other than this cancer dx)	0009	Complete dates are available and there are more than 0 days of survival	Diseases of Heart	Ischemic heart disease	Blank(s)	Dead	Blank(s)
65-69 years	Male	1998	Asian or Pacific Islander	Rectum	Malignant	8240	C20.9-Rectum, NOS	209	Blank(s)	Blank(s)	Not a paired site	Positive histology	8240/3: Carcinoid tumor, NOS	8240/3: Carcinoid tumor, NOS	Blank(s)	Blank(s)	Blank(s)	Blank(s)	26	Blank(s)	Blank(s)	No radiation and/or cancer-directed surgery	None/Unknown	No/Unknown	Blank(s)	Blank(s)	Blank(s)	Blank(s)	Blank(s)	Alzheimers (ICD-9 and 10 only)	Alive or dead of other cause	Dead (attributable to causes other than this cancer dx)	0216	Complete dates are available and there are more than 0 days of survival	Alzheimers (ICD-9 and 10 only)	Alzheimer's (ICD-9 and ICD-10 only)	Blank(s)	Dead	Blank(s)
65-69 years	Male	1997	Black	Transverse Colon	Malignant	8246	C18.4-Transverse colon	184	Blank(s)	Blank(s)	Not a paired site	Positive histology	8246/3: Neuroendocrine carcinoma, NOS	8246/3: Neuroendocrine carcinoma, NOS	Blank(s)	Blank(s)	Blank(s)	Blank(s)	Blank(s)	Blank(s)	Blank(s)	No radiation and/or cancer-directed surgery	None/Unknown	Yes	Blank(s)	Blank(s)	Blank(s)	Blank(s)	Blank(s)	Colon excluding Rectum	Dead (attributable to this cancer dx)	Alive or dead due to cancer	0007	Complete dates are available and there are more than 0 days of survival	Colon excluding Rectum	Colon And Rectum (Excluding Appendix)	Blank(s)	Dead	Blank(s)
45-49 years	Female	1999	White	Rectum	Malignant	8240	C20.9-Rectum, NOS	209	Blank(s)	Blank(s)	Not a paired site	Positive histology	8240/3: Carcinoid tumor, NOS	8240/3: Carcinoid tumor, NOS	Blank(s)	Blank(s)	Blank(s)	Blank(s)	26	Blank(s)	Blank(s)	No radiation and/or cancer-directed surgery	None/Unknown	No/Unknown	Blank(s)	Blank(s)	Blank(s)	Blank(s)	Blank(s)	Alive	Alive or dead of other cause	Alive or dead due to cancer	0258	Complete dates are available and there are more than 0 days of survival	Alive	Alive	Alive	Alive	Blank(s)
60-64 years	Female	1996	Black	Cecum	Malignant	8246	C18.0-Cecum	180	Blank(s)	Blank(s)	Not a paired site	Positive histology	8246/3: Neuroendocrine carcinoma, NOS	8246/3: Neuroendocrine carcinoma, NOS	Blank(s)	Blank(s)	Blank(s)	Blank(s)	Blank(s)	Blank(s)	Blank(s)	No radiation and/or cancer-directed surgery	None/Unknown	Yes	Blank(s)	Blank(s)	Blank(s)	Blank(s)	Blank(s)	Colon excluding Rectum	Dead (attributable to this cancer dx)	Alive or dead due to cancer	0007	Complete dates are available and there are more than 0 days of survival	Colon excluding Rectum	Colon And Rectum (Excluding Appendix)	Blank(s)	Dead	Blank(s)
70-74 years	Male	1996	White	Cecum	Malignant	8240	C18.0-Cecum	180	Blank(s)	Blank(s)	Not a paired site	Positive histology	8240/3: Carcinoid tumor, NOS	8240/3: Carcinoid tumor, NOS	Blank(s)	Blank(s)	Blank(s)	Blank(s)	Blank(s)	Blank(s)	Blank(s)	No radiation and/or cancer-directed surgery	None/Unknown	No/Unknown	Blank(s)	Blank(s)	Blank(s)	Blank(s)	Blank(s)	Small Intestine	Dead (attributable to this cancer dx)	Alive or dead due to cancer	0153	Complete dates are available and there are more than 0 days of survival	Small Intestine	Small Intestine	Blank(s)	Dead	Blank(s)
70-74 years	Male	1996	White	Small Intestine	Malignant	8240	C17.2-Ileum	172	Blank(s)	Blank(s)	Not a paired site	Positive histology	8240/3: Carcinoid tumor, NOS	8240/3: Carcinoid tumor, NOS	Blank(s)	Blank(s)	Blank(s)	Blank(s)	Blank(s)	Blank(s)	Blank(s)	No radiation and/or cancer-directed surgery	None/Unknown	Yes	Blank(s)	Blank(s)	Blank(s)	Blank(s)	Blank(s)	Small Intestine	Dead (attributable to this cancer dx)	Alive or dead due to cancer	0152	Complete dates are available and there are more than 0 days of survival	Small Intestine	Small Intestine	Blank(s)	Dead	Blank(s)
45-49 years	Male	1998	White	Pancreas	Malignant	8150	C25.4-Islets of Langerhans	254	Blank(s)	Blank(s)	Not a paired site	Positive histology	8150/3: Pancreatic endocrine tumor, malignant	8150/3: Pancreatic endocrine tumor, malignant	Blank(s)	Blank(s)	Blank(s)	Blank(s)	00	Blank(s)	Blank(s)	No radiation and/or cancer-directed surgery	None/Unknown	Yes	Blank(s)	Blank(s)	Blank(s)	Blank(s)	Blank(s)	Pancreas	Dead (attributable to this cancer dx)	Alive or dead due to cancer	0001	Complete dates are available and there are more than 0 days of survival	Pancreas	Pancreas	Blank(s)	Dead	Blank(s)
40-44 years	Male	1999	White	Rectum	Malignant	8240	C20.9-Rectum, NOS	209	Blank(s)	Blank(s)	Not a paired site	Positive histology	8240/3: Carcinoid tumor, NOS	8240/3: Carcinoid tumor, NOS	Blank(s)	Blank(s)	Blank(s)	Blank(s)	26	Blank(s)	Blank(s)	No radiation and/or cancer-directed surgery	None/Unknown	No/Unknown	Blank(s)	Blank(s)	Blank(s)	Blank(s)	Blank(s)	Alive	Alive or dead of other cause	Alive or dead due to cancer	0253	Complete dates are available and there are more than 0 days of survival	Alive	Alive	Alive	Alive	Blank(s)
45-49 years	Female	1998	White	Small Intestine	Malignant	8240	C17.2-Ileum	172	Blank(s)	Blank(s)	Not a paired site	Positive histology	8240/3: Carcinoid tumor, NOS	8240/3: Carcinoid tumor, NOS	Blank(s)	Blank(s)	Blank(s)	Blank(s)	40	Blank(s)	Blank(s)	No radiation and/or cancer-directed surgery	None/Unknown	No/Unknown	Blank(s)	Blank(s)	Blank(s)	Blank(s)	Blank(s)	Miscellaneous Malignant Cancer	Dead (attributable to this cancer dx)	Alive or dead due to cancer	0142	Complete dates are available and there are more than 0 days of survival	Miscellaneous Malignant Cancer	Miscellaneous Neoplasms	Blank(s)	Dead	Blank(s)
60-64 years	Male	1996	White	Stomach	Malignant	8240	C16.3-Gastric antrum	163	Blank(s)	Blank(s)	Not a paired site	Positive histology	8240/3: Carcinoid tumor, NOS	8240/3: Carcinoid tumor, NOS	Blank(s)	Blank(s)	Blank(s)	Blank(s)	Blank(s)	Blank(s)	Blank(s)	No radiation and/or cancer-directed surgery	None/Unknown	Yes	Blank(s)	Blank(s)	Blank(s)	Blank(s)	Blank(s)	Stomach	Dead (attributable to this cancer dx)	Alive or dead due to cancer	0043	Complete dates are available and there are more than 0 days of survival	Stomach	Stomach	Blank(s)	Dead	Blank(s)
70-74 years	Male	1999	White	Transverse Colon	Malignant	8240	C18.4-Transverse colon	184	Blank(s)	Blank(s)	Not a paired site	Positive histology	8240/3: Carcinoid tumor, NOS	8240/3: Carcinoid tumor, NOS	Blank(s)	Blank(s)	Blank(s)	Blank(s)	40	Blank(s)	Blank(s)	No radiation and/or cancer-directed surgery	None/Unknown	Yes	Blank(s)	Blank(s)	Blank(s)	Blank(s)	Blank(s)	Miscellaneous Malignant Cancer	Dead (attributable to this cancer dx)	Alive or dead due to cancer	0123	Complete dates are available and there are more than 0 days of survival	Miscellaneous Malignant Cancer	Miscellaneous Neoplasms	Miscellaneous Neoplasms	Dead	Blank(s)
60-64 years	Female	2017	White	Pancreas	Malignant	8240	C25.0-Head of pancreas	250	Blank(s)	Blank(s)	Not a paired site	Positive histology	8240/3: Carcinoid tumor, NOS	8240/3: Carcinoid tumor, NOS	Blank(s)	Blank(s)	Blank(s)	Blank(s)	37	4 or more regional lymph nodes removed	None; diagnosed at autopsy	No radiation and/or cancer-directed surgery	None/Unknown	No/Unknown	Blank(s)	Blank(s)	Blank(s)	Blank(s)	Blank(s)	Alive	Alive or dead of other cause	Alive or dead due to cancer	0046	Complete dates are available and there are more than 0 days of survival	Alive	Alive	Alive	Alive	Blank(s)
20-24 years	Female	1997	White	Appendix	Malignant	8243	C18.1-Appendix	181	Blank(s)	Blank(s)	Not a paired site	Positive histology	8243/3: Goblet cell carcinoid	8243/3: Goblet cell carcinoid	Blank(s)	Blank(s)	Blank(s)	Blank(s)	Blank(s)	Blank(s)	Blank(s)	No radiation and/or cancer-directed surgery	None/Unknown	No/Unknown	Blank(s)	Blank(s)	Blank(s)	Blank(s)	Blank(s)	Alive	Alive or dead of other cause	Alive or dead due to cancer	0278	Complete dates are available and there are more than 0 days of survival	Alive	Alive	Blank(s)	Alive	Blank(s)
45-49 years	Male	1996	Asian or Pacific Islander	Pancreas	Malignant	8150	C25.0-Head of pancreas	250	Blank(s)	Blank(s)	Not a paired site	Positive exfoliative cytology, no positive histology	8150/3: Pancreatic endocrine tumor, malignant	8150/3: Pancreatic endocrine tumor, malignant	Blank(s)	Blank(s)	Blank(s)	Blank(s)	Blank(s)	Blank(s)	Blank(s)	No radiation and/or cancer-directed surgery	Beam radiation	Yes	Blank(s)	Blank(s)	Blank(s)	Blank(s)	Blank(s)	Pancreas	Dead (attributable to this cancer dx)	Alive or dead due to cancer	0018	Complete dates are available and there are more than 0 days of survival	Pancreas	Pancreas	Blank(s)	Dead	Blank(s)
50-54 years	Female	1997	White	Small Intestine	Malignant	8240	C17.9-Small intestine, NOS	179	Blank(s)	Blank(s)	Not a paired site	Positive histology	8240/3: Carcinoid tumor, NOS	8240/3: Carcinoid tumor, NOS	Blank(s)	Blank(s)	Blank(s)	Blank(s)	Blank(s)	Blank(s)	Blank(s)	No radiation and/or cancer-directed surgery	None/Unknown	No/Unknown	Blank(s)	Blank(s)	Blank(s)	Blank(s)	Blank(s)	Miscellaneous Malignant Cancer	Dead (attributable to this cancer dx)	Alive or dead due to cancer	0099	Complete dates are available and there are more than 0 days of survival	Miscellaneous Malignant Cancer	Miscellaneous Neoplasms	Blank(s)	Dead	Blank(s)
50-54 years	Female	2009	White	Pancreas	Malignant	8150	C25.0-Head of pancreas	250	Blank(s)	Blank(s)	Not a paired site	Positive histology	8150/3: Pancreatic endocrine tumor, malignant	8150/3: Pancreatic endocrine tumor, malignant	Blank(s)	Blank(s)	Blank(s)	Blank(s)	37	4 or more regional lymph nodes removed	None; diagnosed at autopsy	No radiation and/or cancer-directed surgery	None/Unknown	No/Unknown	012	NA	NA	NA	00	Alive	Alive or dead of other cause	Alive or dead due to cancer	0139	Complete dates are available and there are more than 0 days of survival	Alive	Alive	Alive	Alive	NA
60-64 years	Male	1997	Unknown	Rectum	Malignant	8240	C20.9-Rectum, NOS	209	Blank(s)	Blank(s)	Not a paired site	Positive histology	8240/3: Carcinoid tumor, NOS	8240/3: Carcinoid tumor, NOS	Blank(s)	Blank(s)	Blank(s)	Blank(s)	Blank(s)	Blank(s)	Blank(s)	No radiation and/or cancer-directed surgery	None/Unknown	No/Unknown	Blank(s)	Blank(s)	Blank(s)	Blank(s)	Blank(s)	Alive	Alive or dead of other cause	Alive or dead due to cancer	0282	Complete dates are available and there are more than 0 days of survival	Alive	Alive	Blank(s)	Alive	Blank(s)
55-59 years	Male	2000	White	Rectum	Malignant	8240	C20.9-Rectum, NOS	209	Blank(s)	Blank(s)	Not a paired site	Positive histology	8240/3: Carcinoid tumor, NOS	8240/3: Carcinoid tumor, NOS	Blank(s)	Blank(s)	Blank(s)	Blank(s)	26	Blank(s)	Blank(s)	No radiation and/or cancer-directed surgery	None/Unknown	No/Unknown	Blank(s)	Blank(s)	Blank(s)	Blank(s)	Blank(s)	Alive	Alive or dead of other cause	Alive or dead due to cancer	0249	Complete dates are available and there are more than 0 days of survival	Alive	Alive	Alive	Alive	Blank(s)
55-59 years	Female	1997	White	Small Intestine	Malignant	8240	C17.9-Small intestine, NOS	179	Blank(s)	Blank(s)	Not a paired site	Positive histology	8240/3: Carcinoid tumor, NOS	8240/3: Carcinoid tumor, NOS	Blank(s)	Blank(s)	Blank(s)	Blank(s)	Blank(s)	Blank(s)	Blank(s)	No radiation and/or cancer-directed surgery	None/Unknown	No/Unknown	Blank(s)	Blank(s)	Blank(s)	Blank(s)	Blank(s)	Small Intestine	Dead (attributable to this cancer dx)	Alive or dead due to cancer	0171	Complete dates are available and there are more than 0 days of survival	Small Intestine	Small Intestine	Blank(s)	Dead	Blank(s)
45-49 years	Male	1996	White	Rectum	Malignant	8240	C20.9-Rectum, NOS	209	Blank(s)	Blank(s)	Not a paired site	Positive histology	8240/3: Carcinoid tumor, NOS	8240/3: Carcinoid tumor, NOS	Blank(s)	Blank(s)	Blank(s)	Blank(s)	Blank(s)	Blank(s)	Blank(s)	No radiation and/or cancer-directed surgery	None/Unknown	No/Unknown	Blank(s)	Blank(s)	Blank(s)	Blank(s)	Blank(s)	Alive	Alive or dead of other cause	Alive or dead due to cancer	0293	Complete dates are available and there are more than 0 days of survival	Alive	Alive	Blank(s)	Alive	Blank(s)
80-84 years	Female	1998	Black	Small Intestine	Malignant	8240	C17.0-Duodenum	170	Blank(s)	Blank(s)	Not a paired site	Positive histology	8240/3: Carcinoid tumor, NOS	8240/3: Carcinoid tumor, NOS	Blank(s)	Blank(s)	Blank(s)	Blank(s)	00	Blank(s)	Blank(s)	No radiation and/or cancer-directed surgery	None/Unknown	No/Unknown	Blank(s)	Blank(s)	Blank(s)	Blank(s)	Blank(s)	Diseases of Heart	Alive or dead of other cause	Dead (attributable to causes other than this cancer dx)	0081	Complete dates are available and there are more than 0 days of survival	Diseases of Heart	Other and unspecified disorders of the circulatory system	Blank(s)	Dead	Blank(s)
70-74 years	Male	1998	White	Small Intestine	Malignant	8240	C17.0-Duodenum	170	Blank(s)	Blank(s)	Not a paired site	Positive histology	8240/3: Carcinoid tumor, NOS	8240/3: Carcinoid tumor, NOS	Blank(s)	Blank(s)	Blank(s)	Blank(s)	00	Blank(s)	Blank(s)	No radiation and/or cancer-directed surgery	None/Unknown	No/Unknown	Blank(s)	Blank(s)	Blank(s)	Blank(s)	Blank(s)	Nephritis, Nephrotic Syndrome and Nephrosis	Alive or dead of other cause	Dead (attributable to causes other than this cancer dx)	0144	Complete dates are available and there are more than 0 days of survival	Nephritis, Nephrotic Syndrome and Nephrosis	Nephritis, Nephrotic Syndrome and Nephrosis	Blank(s)	Dead	Blank(s)
60-64 years	Female	1996	White	Small Intestine	Malignant	8240	C17.2-Ileum	172	Blank(s)	Blank(s)	Not a paired site	Positive histology	8240/3: Carcinoid tumor, NOS	8240/3: Carcinoid tumor, NOS	Blank(s)	Blank(s)	Blank(s)	Blank(s)	Blank(s)	Blank(s)	Blank(s)	No radiation and/or cancer-directed surgery	None/Unknown	No/Unknown	Blank(s)	Blank(s)	Blank(s)	Blank(s)	Blank(s)	Colon excluding Rectum	Dead (attributable to this cancer dx)	Alive or dead due to cancer	0046	Complete dates are available and there are more than 0 days of survival	Colon excluding Rectum	Colon And Rectum (Excluding Appendix)	Blank(s)	Dead	Blank(s)
70-74 years	Female	1998	White	Pancreas	Malignant	8246	C25.9-Pancreas, NOS	259	Blank(s)	Blank(s)	Not a paired site	Positive histology	8246/3: Neuroendocrine carcinoma, NOS	8246/3: Neuroendocrine carcinoma, NOS	Blank(s)	Blank(s)	Blank(s)	Blank(s)	00	Blank(s)	Blank(s)	No radiation and/or cancer-directed surgery	None/Unknown	No/Unknown	Blank(s)	Blank(s)	Blank(s)	Blank(s)	Blank(s)	Pancreas	Dead (attributable to this cancer dx)	Alive or dead due to cancer	0032	Complete dates are available and there are more than 0 days of survival	Pancreas	Pancreas	Blank(s)	Dead	Blank(s)
55-59 years	Male	2017	White	Appendix	Malignant	8240	C18.1-Appendix	181	Blank(s)	Blank(s)	Not a paired site	Positive histology	8240/3: Carcinoid tumor, NOS	8240/3: Carcinoid tumor, NOS	Blank(s)	Blank(s)	Blank(s)	Blank(s)	30	4 or more regional lymph nodes removed	None; diagnosed at autopsy	No radiation and/or cancer-directed surgery	None/Unknown	No/Unknown	Blank(s)	Blank(s)	Blank(s)	Blank(s)	Blank(s)	Alive	Alive or dead of other cause	Alive or dead due to cancer	0040	Complete dates are available and there are more than 0 days of survival	Alive	Alive	Alive	Alive	Blank(s)
70-74 years	Male	1999	White	Cecum	Malignant	8240	C18.0-Cecum	180	Blank(s)	Blank(s)	Not a paired site	Positive histology	8240/3: Carcinoid tumor, NOS	8240/3: Carcinoid tumor, NOS	Blank(s)	Blank(s)	Blank(s)	Blank(s)	30	Blank(s)	Blank(s)	No radiation and/or cancer-directed surgery	None/Unknown	Yes	Blank(s)	Blank(s)	Blank(s)	Blank(s)	Blank(s)	Colon excluding Rectum	Dead (attributable to this cancer dx)	Alive or dead due to cancer	0031	Complete dates are available and there are more than 0 days of survival	Colon excluding Rectum	Colon And Rectum (Excluding Appendix)	Colon And Rectum (Excluding Appendix)	Dead	Blank(s)
75-79 years	Female	1999	White	Ascending Colon	Malignant	8246	C18.2-Ascending colon	182	Blank(s)	Blank(s)	Not a paired site	Positive histology	8246/3: Neuroendocrine carcinoma, NOS	8246/3: Neuroendocrine carcinoma, NOS	Blank(s)	Blank(s)	Blank(s)	Blank(s)	40	Blank(s)	Blank(s)	No radiation and/or cancer-directed surgery	None/Unknown	Yes	Blank(s)	Blank(s)	Blank(s)	Blank(s)	Blank(s)	Pneumonia and Influenza	Alive or dead of other cause	Dead (attributable to causes other than this cancer dx)	0129	Complete dates are available and there are more than 0 days of survival	Pneumonia and Influenza	Pneumonia and Influenza	Pneumonia and Influenza	Dead	Blank(s)
45-49 years	Female	1999	White	Rectum	Malignant	8240	C20.9-Rectum, NOS	209	Blank(s)	Blank(s)	Not a paired site	Positive histology	8240/3: Carcinoid tumor, NOS	8240/3: Carcinoid tumor, NOS	Blank(s)	Blank(s)	Blank(s)	Blank(s)	26	Blank(s)	Blank(s)	No radiation and/or cancer-directed surgery	None/Unknown	No/Unknown	Blank(s)	Blank(s)	Blank(s)	Blank(s)	Blank(s)	Alive	Alive or dead of other cause	Alive or dead due to cancer	0258	Complete dates are available and there are more than 0 days of survival	Alive	Alive	Alive	Alive	Blank(s)
65-69 years	Female	1998	Unknown	Small Intestine	Malignant	8240	C17.0-Duodenum	170	Blank(s)	Blank(s)	Not a paired site	Positive histology	8240/3: Carcinoid tumor, NOS	8240/3: Carcinoid tumor, NOS	Blank(s)	Blank(s)	Blank(s)	Blank(s)	00	Blank(s)	Blank(s)	No radiation and/or cancer-directed surgery	None/Unknown	No/Unknown	Blank(s)	Blank(s)	Blank(s)	Blank(s)	Blank(s)	State DC not available or state DC available but no COD	Dead (missing/unknown COD)	Dead (missing/unknown COD)	0094	Complete dates are available and there are more than 0 days of survival	State DC not available or state DC available but no COD	State DC not available or state DC available but no COD	Blank(s)	Dead	Blank(s)
80-84 years	Female	1998	White	Appendix	Malignant	8243	C18.1-Appendix	181	Blank(s)	Blank(s)	Not a paired site	Positive histology	8243/3: Goblet cell carcinoid	8243/3: Goblet cell carcinoid	Blank(s)	Blank(s)	Blank(s)	Blank(s)	30	Blank(s)	Blank(s)	No radiation and/or cancer-directed surgery	None/Unknown	No/Unknown	Blank(s)	Blank(s)	Blank(s)	Blank(s)	Blank(s)	Diseases of Heart	Alive or dead of other cause	Dead (attributable to causes other than this cancer dx)	0090	Complete dates are available and there are more than 0 days of survival	Diseases of Heart	Ischemic heart disease	Blank(s)	Dead	Blank(s)
60-64 years	Female	1998	White	Appendix	Malignant	8243	C18.1-Appendix	181	Blank(s)	Blank(s)	Not a paired site	Positive histology	8243/3: Goblet cell carcinoid	8243/3: Goblet cell carcinoid	Blank(s)	Blank(s)	Blank(s)	Blank(s)	40	Blank(s)	Blank(s)	No radiation and/or cancer-directed surgery	None/Unknown	No/Unknown	Blank(s)	Blank(s)	Blank(s)	Blank(s)	Blank(s)	Alive	Alive or dead of other cause	Alive or dead due to cancer	0248	Complete dates are available and there are more than 0 days of survival	Alive	Alive	Blank(s)	Alive	Blank(s)
65-69 years	Male	1999	White	Pancreas	Malignant	8246	C25.0-Head of pancreas	250	Blank(s)	Blank(s)	Not a paired site	Positive histology	8246/3: Neuroendocrine carcinoma, NOS	8246/3: Neuroendocrine carcinoma, NOS	Blank(s)	Blank(s)	Blank(s)	Blank(s)	00	Blank(s)	Blank(s)	No radiation and/or cancer-directed surgery	None/Unknown	Yes	Blank(s)	Blank(s)	Blank(s)	Blank(s)	Blank(s)	Pancreas	Dead (attributable to this cancer dx)	Alive or dead due to cancer	0006	Complete dates are available and there are more than 0 days of survival	Pancreas	Pancreas	Pancreas	Dead	Blank(s)
40-44 years	Female	1999	White	Pancreas	Malignant	8150	C25.0-Head of pancreas	250	Blank(s)	Blank(s)	Not a paired site	Positive histology	8150/3: Pancreatic endocrine tumor, malignant	8150/3: Pancreatic endocrine tumor, malignant	Blank(s)	Blank(s)	Blank(s)	Blank(s)	37	Blank(s)	Blank(s)	No radiation and/or cancer-directed surgery	None/Unknown	No/Unknown	Blank(s)	Blank(s)	Blank(s)	Blank(s)	Blank(s)	Alive	Alive or dead of other cause	Alive or dead due to cancer	0261	Complete dates are available and there are more than 0 days of survival	Alive	Alive	Alive	Alive	Blank(s)
80-84 years	Male	1998	White	Cecum	Malignant	8240	C18.0-Cecum	180	Blank(s)	Blank(s)	Not a paired site	Positive histology	8240/3: Carcinoid tumor, NOS	8240/3: Carcinoid tumor, NOS	Blank(s)	Blank(s)	Blank(s)	Blank(s)	40	Blank(s)	Blank(s)	No radiation and/or cancer-directed surgery	None/Unknown	No/Unknown	Blank(s)	Blank(s)	Blank(s)	Blank(s)	Blank(s)	Diseases of Heart	Alive or dead of other cause	Dead (attributable to causes other than this cancer dx)	0042	Complete dates are available and there are more than 0 days of survival	Diseases of Heart	Ischemic heart disease	Blank(s)	Dead	Blank(s)
50-54 years	Female	1997	Asian or Pacific Islander	Rectum	Malignant	8240	C20.9-Rectum, NOS	209	Blank(s)	Blank(s)	Not a paired site	Positive histology	8240/3: Carcinoid tumor, NOS	8240/3: Carcinoid tumor, NOS	Blank(s)	Blank(s)	Blank(s)	Blank(s)	Blank(s)	Blank(s)	Blank(s)	No radiation and/or cancer-directed surgery	None/Unknown	No/Unknown	Blank(s)	Blank(s)	Blank(s)	Blank(s)	Blank(s)	Alive	Alive or dead of other cause	Alive or dead due to cancer	0286	Complete dates are available and there are more than 0 days of survival	Alive	Alive	Blank(s)	Alive	Blank(s)
25-29 years	Female	1998	White	Rectum	Malignant	8240	C20.9-Rectum, NOS	209	Blank(s)	Blank(s)	Not a paired site	Positive histology	8240/3: Carcinoid tumor, NOS	8240/3: Carcinoid tumor, NOS	Blank(s)	Blank(s)	Blank(s)	Blank(s)	27	Blank(s)	Blank(s)	No radiation and/or cancer-directed surgery	None/Unknown	No/Unknown	Blank(s)	Blank(s)	Blank(s)	Blank(s)	Blank(s)	Alive	Alive or dead of other cause	Alive or dead due to cancer	0005	Complete dates are available and there are more than 0 days of survival	Alive	Alive	Blank(s)	Alive	Blank(s)
65-69 years	Male	1999	Unknown	Rectum	Malignant	8240	C20.9-Rectum, NOS	209	Blank(s)	Blank(s)	Not a paired site	Positive histology	8240/3: Carcinoid tumor, NOS	8240/3: Carcinoid tumor, NOS	Blank(s)	Blank(s)	Blank(s)	Blank(s)	26	Blank(s)	Blank(s)	No radiation and/or cancer-directed surgery	None/Unknown	No/Unknown	Blank(s)	Blank(s)	Blank(s)	Blank(s)	Blank(s)	Alive	Alive or dead of other cause	Alive or dead due to cancer	0071	Complete dates are available and there are more than 0 days of survival	Alive	Alive	Alive	Alive	Blank(s)
80-84 years	Female	1996	White	Small Intestine	Malignant	8240	C17.2-Ileum	172	Blank(s)	Blank(s)	Not a paired site	Positive histology	8240/3: Carcinoid tumor, NOS	8240/3: Carcinoid tumor, NOS	Blank(s)	Blank(s)	Blank(s)	Blank(s)	Blank(s)	Blank(s)	Blank(s)	No radiation and/or cancer-directed surgery	None/Unknown	No/Unknown	Blank(s)	Blank(s)	Blank(s)	Blank(s)	Blank(s)	Small Intestine	Dead (attributable to this cancer dx)	Alive or dead due to cancer	0064	Complete dates are available and there are more than 0 days of survival	Small Intestine	Small Intestine	Blank(s)	Dead	Blank(s)
40-44 years	Male	1999	White	Rectum	Malignant	8240	C20.9-Rectum, NOS	209	Blank(s)	Blank(s)	Not a paired site	Positive histology	8240/3: Carcinoid tumor, NOS	8240/3: Carcinoid tumor, NOS	Blank(s)	Blank(s)	Blank(s)	Blank(s)	26	Blank(s)	Blank(s)	No radiation and/or cancer-directed surgery	None/Unknown	No/Unknown	Blank(s)	Blank(s)	Blank(s)	Blank(s)	Blank(s)	Alive	Alive or dead of other cause	Alive or dead due to cancer	0256	Complete dates are available and there are more than 0 days of survival	Alive	Alive	Alive	Alive	Blank(s)
80-84 years	Female	1997	White	Stomach	Malignant	8240	C16.6-Greater curvature of stomach NOS	166	Blank(s)	Blank(s)	Not a paired site	Positive histology	8240/3: Carcinoid tumor, NOS	8240/3: Carcinoid tumor, NOS	Blank(s)	Blank(s)	Blank(s)	Blank(s)	Blank(s)	Blank(s)	Blank(s)	No radiation and/or cancer-directed surgery	None/Unknown	No/Unknown	Blank(s)	Blank(s)	Blank(s)	Blank(s)	Blank(s)	Pancreas	Alive or dead of other cause	Dead (attributable to causes other than this cancer dx)	0028	Complete dates are available and there are more than 0 days of survival	Pancreas	Pancreas	Blank(s)	Dead	Blank(s)
60-64 years	Male	2008	Black	Rectum	Malignant	8240	C20.9-Rectum, NOS	209	Blank(s)	Blank(s)	Not a paired site	Positive histology	8240/3: Carcinoid tumor, NOS	8240/3: Carcinoid tumor, NOS	Blank(s)	Blank(s)	Blank(s)	Blank(s)	27	None	None; diagnosed at autopsy	No radiation and/or cancer-directed surgery	None/Unknown	No/Unknown	999	NA	NA	NA	00	Alive	Alive or dead of other cause	Alive or dead due to cancer	0153	Complete dates are available and there are more than 0 days of survival	Alive	Alive	Alive	Alive	NA
60-64 years	Male	1999	Asian or Pacific Islander	Rectum	Malignant	8240	C20.9-Rectum, NOS	209	Blank(s)	Blank(s)	Not a paired site	Positive histology	8240/3: Carcinoid tumor, NOS	8240/3: Carcinoid tumor, NOS	Blank(s)	Blank(s)	Blank(s)	Blank(s)	21	Blank(s)	Blank(s)	No radiation and/or cancer-directed surgery	None/Unknown	No/Unknown	Blank(s)	Blank(s)	Blank(s)	Blank(s)	Blank(s)	Lung and Bronchus	Alive or dead of other cause	Dead (attributable to causes other than this cancer dx)	0061	Complete dates are available and there are more than 0 days of survival	Lung and Bronchus	Lung And Bronchus	Lung And Bronchus	Dead	Blank(s)
65-69 years	Male	1999	White	Rectum	Malignant	8240	C20.9-Rectum, NOS	209	Blank(s)	Blank(s)	Not a paired site	Positive histology	8240/3: Carcinoid tumor, NOS	8240/3: Carcinoid tumor, NOS	Blank(s)	Blank(s)	Blank(s)	Blank(s)	26	Blank(s)	Blank(s)	No radiation and/or cancer-directed surgery	None/Unknown	No/Unknown	Blank(s)	Blank(s)	Blank(s)	Blank(s)	Blank(s)	Alive	Alive or dead of other cause	Alive or dead due to cancer	0252	Complete dates are available and there are more than 0 days of survival	Alive	Alive	Alive	Alive	Blank(s)
50-54 years	Male	1999	Black	Rectum	Malignant	8240	C20.9-Rectum, NOS	209	Blank(s)	Blank(s)	Not a paired site	Positive histology	8240/3: Carcinoid tumor, NOS	8240/3: Carcinoid tumor, NOS	Blank(s)	Blank(s)	Blank(s)	Blank(s)	26	Blank(s)	Blank(s)	No radiation and/or cancer-directed surgery	None/Unknown	No/Unknown	Blank(s)	Blank(s)	Blank(s)	Blank(s)	Blank(s)	Diseases of Heart	Alive or dead of other cause	Dead (attributable to causes other than this cancer dx)	0076	Complete dates are available and there are more than 0 days of survival	Diseases of Heart	Ischemic heart disease	Ischemic heart disease	Dead	Blank(s)
70-74 years	Male	1999	Asian or Pacific Islander	Rectum	Malignant	8240	C20.9-Rectum, NOS	209	Blank(s)	Blank(s)	Not a paired site	Positive histology	8240/3: Carcinoid tumor, NOS	8240/3: Carcinoid tumor, NOS	Blank(s)	Blank(s)	Blank(s)	Blank(s)	20	Blank(s)	Blank(s)	No radiation and/or cancer-directed surgery	None/Unknown	No/Unknown	Blank(s)	Blank(s)	Blank(s)	Blank(s)	Blank(s)	Alive	Alive or dead of other cause	Alive or dead due to cancer	0259	Complete dates are available and there are more than 0 days of survival	Alive	Alive	Alive	Alive	Blank(s)
40-44 years	Male	1999	Asian or Pacific Islander	Rectum	Malignant	8240	C20.9-Rectum, NOS	209	Blank(s)	Blank(s)	Not a paired site	Positive histology	8240/3: Carcinoid tumor, NOS	8240/3: Carcinoid tumor, NOS	Blank(s)	Blank(s)	Blank(s)	Blank(s)	27	Blank(s)	Blank(s)	No radiation and/or cancer-directed surgery	None/Unknown	No/Unknown	Blank(s)	Blank(s)	Blank(s)	Blank(s)	Blank(s)	Alive	Alive or dead of other cause	Alive or dead due to cancer	0256	Complete dates are available and there are more than 0 days of survival	Alive	Alive	Alive	Alive	Blank(s)
50-54 years	Female	1999	White	Rectum	Malignant	8240	C20.9-Rectum, NOS	209	Blank(s)	Blank(s)	Not a paired site	Positive histology	8240/3: Carcinoid tumor, NOS	8240/3: Carcinoid tumor, NOS	Blank(s)	Blank(s)	Blank(s)	Blank(s)	26	Blank(s)	Blank(s)	No radiation and/or cancer-directed surgery	None/Unknown	No/Unknown	Blank(s)	Blank(s)	Blank(s)	Blank(s)	Blank(s)	Alive	Alive or dead of other cause	Alive or dead due to cancer	0262	Complete dates are available and there are more than 0 days of survival	Alive	Alive	Alive	Alive	Blank(s)
55-59 years	Female	1999	Asian or Pacific Islander	Rectum	Malignant	8240	C20.9-Rectum, NOS	209	Blank(s)	Blank(s)	Not a paired site	Positive histology	8240/3: Carcinoid tumor, NOS	8240/3: Carcinoid tumor, NOS	Blank(s)	Blank(s)	Blank(s)	Blank(s)	26	Blank(s)	Blank(s)	No radiation and/or cancer-directed surgery	None/Unknown	No/Unknown	Blank(s)	Blank(s)	Blank(s)	Blank(s)	Blank(s)	Alive	Alive or dead of other cause	Alive or dead due to cancer	0255	Complete dates are available and there are more than 0 days of survival	Alive	Alive	Alive	Alive	Blank(s)
45-49 years	Male	1999	White	Rectum	Malignant	8240	C20.9-Rectum, NOS	209	Blank(s)	Blank(s)	Not a paired site	Positive histology	8240/3: Carcinoid tumor, NOS	8240/3: Carcinoid tumor, NOS	Blank(s)	Blank(s)	Blank(s)	Blank(s)	26	Blank(s)	Blank(s)	No radiation and/or cancer-directed surgery	None/Unknown	No/Unknown	Blank(s)	Blank(s)	Blank(s)	Blank(s)	Blank(s)	Alive	Alive or dead of other cause	Alive or dead due to cancer	0253	Complete dates are available and there are more than 0 days of survival	Alive	Alive	Alive	Alive	Blank(s)
60-64 years	Male	1999	White	Rectum	Malignant	8240	C20.9-Rectum, NOS	209	Blank(s)	Blank(s)	Not a paired site	Positive histology	8240/3: Carcinoid tumor, NOS	8240/3: Carcinoid tumor, NOS	Blank(s)	Blank(s)	Blank(s)	Blank(s)	26	Blank(s)	Blank(s)	No radiation and/or cancer-directed surgery	None/Unknown	No/Unknown	Blank(s)	Blank(s)	Blank(s)	Blank(s)	Blank(s)	Diseases of Heart	Alive or dead of other cause	Dead (attributable to causes other than this cancer dx)	0168	Complete dates are available and there are more than 0 days of survival	Diseases of Heart	Other and unspecified disorders of the circulatory system	Other and unspecified disorders of the circulatory system	Dead	Blank(s)
45-49 years	Male	1997	Unknown	Rectum	Malignant	8240	C20.9-Rectum, NOS	209	Blank(s)	Blank(s)	Not a paired site	Positive histology	8240/3: Carcinoid tumor, NOS	8240/3: Carcinoid tumor, NOS	Blank(s)	Blank(s)	Blank(s)	Blank(s)	Blank(s)	Blank(s)	Blank(s)	No radiation and/or cancer-directed surgery	None/Unknown	No/Unknown	Blank(s)	Blank(s)	Blank(s)	Blank(s)	Blank(s)	Alive	Alive or dead of other cause	Alive or dead due to cancer	0286	Complete dates are available and there are more than 0 days of survival	Alive	Alive	Blank(s)	Alive	Blank(s)
55-59 years	Male	1996	Asian or Pacific Islander	Rectum	Malignant	8240	C20.9-Rectum, NOS	209	Blank(s)	Blank(s)	Not a paired site	Positive histology	8240/3: Carcinoid tumor, NOS	8240/3: Carcinoid tumor, NOS	Blank(s)	Blank(s)	Blank(s)	Blank(s)	Blank(s)	Blank(s)	Blank(s)	No radiation and/or cancer-directed surgery	None/Unknown	No/Unknown	Blank(s)	Blank(s)	Blank(s)	Blank(s)	Blank(s)	Stomach	Alive or dead of other cause	Dead (attributable to causes other than this cancer dx)	0253	Complete dates are available and there are more than 0 days of survival	Stomach	Stomach	Blank(s)	Dead	Blank(s)
35-39 years	Male	1999	White	Pancreas	Malignant	8150	C25.4-Islets of Langerhans	254	Blank(s)	Blank(s)	Not a paired site	Positive exfoliative cytology, no positive histology	8150/3: Pancreatic endocrine tumor, malignant	8150/3: Pancreatic endocrine tumor, malignant	Blank(s)	Blank(s)	Blank(s)	Blank(s)	00	Blank(s)	Blank(s)	No radiation and/or cancer-directed surgery	None/Unknown	Yes	Blank(s)	Blank(s)	Blank(s)	Blank(s)	Blank(s)	Alive	Alive or dead of other cause	Alive or dead due to cancer	0255	Complete dates are available and there are more than 0 days of survival	Alive	Alive	Alive	Alive	Blank(s)
80-84 years	Female	2008	White	Small Intestine	Malignant	8240	C17.2-Ileum	172	Blank(s)	Blank(s)	Not a paired site	Positive histology	8240/3: Carcinoid tumor, NOS	8240/3: Carcinoid tumor, NOS	Blank(s)	Blank(s)	Blank(s)	Blank(s)	30	4 or more regional lymph nodes removed	None; diagnosed at autopsy	No radiation and/or cancer-directed surgery	None/Unknown	No/Unknown	013	NA	NA	NA	00	Breast	Alive or dead of other cause	Dead (attributable to causes other than this cancer dx)	0000	Complete dates are available and there are more than 0 days of survival	Breast	Breast	Breast	Dead	NA
70-74 years	Female	1998	White	Small Intestine	Malignant	8240	C17.2-Ileum	172	Blank(s)	Blank(s)	Not a paired site	Positive histology	8240/3: Carcinoid tumor, NOS	8240/3: Carcinoid tumor, NOS	Blank(s)	Blank(s)	Blank(s)	Blank(s)	40	Blank(s)	Blank(s)	No radiation and/or cancer-directed surgery	None/Unknown	No/Unknown	Blank(s)	Blank(s)	Blank(s)	Blank(s)	Blank(s)	Liver	Dead (attributable to this cancer dx)	Alive or dead due to cancer	0044	Complete dates are available and there are more than 0 days of survival	Liver	Liver	Blank(s)	Dead	Blank(s)
55-59 years	Male	1996	Black	Small Intestine	Malignant	8240	C17.0-Duodenum	170	Blank(s)	Blank(s)	Not a paired site	Positive histology	8240/3: Carcinoid tumor, NOS	8240/3: Carcinoid tumor, NOS	Blank(s)	Blank(s)	Blank(s)	Blank(s)	Blank(s)	Blank(s)	Blank(s)	No radiation and/or cancer-directed surgery	None/Unknown	No/Unknown	Blank(s)	Blank(s)	Blank(s)	Blank(s)	Blank(s)	Other Infectious and Parasitic Diseases including HIV	Alive or dead of other cause	Dead (attributable to causes other than this cancer dx)	0006	Complete dates are available and there are more than 0 days of survival	Other Infectious and Parasitic Diseases including HIV	Other infectious and Parasitic Diseases incl HIV	Blank(s)	Dead	Blank(s)
40-44 years	Male	2000	White	Stomach	Malignant	8240	C16.0-Cardia, NOS	160	Blank(s)	Blank(s)	Not a paired site	Positive histology	8240/3: Carcinoid tumor, NOS	8240/3: Carcinoid tumor, NOS	Blank(s)	Blank(s)	Blank(s)	Blank(s)	40	Blank(s)	Blank(s)	No radiation and/or cancer-directed surgery	None/Unknown	No/Unknown	Blank(s)	Blank(s)	Blank(s)	Blank(s)	Blank(s)	Alive	Alive or dead of other cause	Alive or dead due to cancer	0249	Incomplete dates are available and there cannot be zero days of follow-up	Alive	Alive	Alive	Alive	Blank(s)
60-64 years	Male	1996	White	Pancreas	Malignant	8246	C25.2-Tail of pancreas	252	Blank(s)	Blank(s)	Not a paired site	Positive histology	8246/3: Neuroendocrine carcinoma, NOS	8246/3: Neuroendocrine carcinoma, NOS	Blank(s)	Blank(s)	Blank(s)	Blank(s)	Blank(s)	Blank(s)	Blank(s)	No radiation and/or cancer-directed surgery	None/Unknown	No/Unknown	Blank(s)	Blank(s)	Blank(s)	Blank(s)	Blank(s)	Pancreas	Dead (attributable to this cancer dx)	Alive or dead due to cancer	0006	Complete dates are available and there are more than 0 days of survival	Pancreas	Pancreas	Blank(s)	Dead	Blank(s)
70-74 years	Female	2009	White	Cecum	Malignant	8240	C18.0-Cecum	180	Blank(s)	Blank(s)	Not a paired site	Positive histology	8240/3: Carcinoid tumor, NOS	8240/3: Carcinoid tumor, NOS	Blank(s)	Blank(s)	Blank(s)	Blank(s)	40	4 or more regional lymph nodes removed	None; diagnosed at autopsy	No radiation and/or cancer-directed surgery	None/Unknown	No/Unknown	030	NA	NA	NA	00	Alive	Alive or dead of other cause	Alive or dead due to cancer	0140	Complete dates are available and there are more than 0 days of survival	Alive	Alive	Alive	Alive	NA
80-84 years	Female	1999	Asian or Pacific Islander	Cecum	Malignant	8240	C18.0-Cecum	180	Blank(s)	Blank(s)	Not a paired site	Positive histology	8240/3: Carcinoid tumor, NOS	8240/3: Carcinoid tumor, NOS	Blank(s)	Blank(s)	Blank(s)	Blank(s)	30	Blank(s)	Blank(s)	No radiation and/or cancer-directed surgery	None/Unknown	No/Unknown	Blank(s)	Blank(s)	Blank(s)	Blank(s)	Blank(s)	Cerebrovascular Diseases	Alive or dead of other cause	Dead (attributable to causes other than this cancer dx)	0024	Complete dates are available and there are more than 0 days of survival	Cerebrovascular Diseases	Cerebrovascular diseases	Cerebrovascular diseases	Dead	Blank(s)
55-59 years	Female	2017	White	Anus, Anal Canal and Anorectum	Malignant	8246	C21.1-Anal canal	211	Blank(s)	Blank(s)	Not a paired site	Positive histology	8246/3: Neuroendocrine carcinoma, NOS	8246/3: Neuroendocrine carcinoma, NOS	Blank(s)	Blank(s)	Blank(s)	Blank(s)	00	None	None; diagnosed at autopsy	No radiation and/or cancer-directed surgery	Beam radiation	No/Unknown	Blank(s)	Blank(s)	Blank(s)	Blank(s)	Blank(s)	Miscellaneous Malignant Cancer	Dead (attributable to this cancer dx)	Alive or dead due to cancer	0009	Complete dates are available and there are more than 0 days of survival	Miscellaneous Malignant Cancer	Miscellaneous Neoplasms	Miscellaneous Neoplasms	Dead	Blank(s)
55-59 years	Male	1998	White	Pancreas	Malignant	8246	C25.9-Pancreas, NOS	259	Blank(s)	Blank(s)	Not a paired site	Positive histology	8246/3: Neuroendocrine carcinoma, NOS	8246/3: Neuroendocrine carcinoma, NOS	Blank(s)	Blank(s)	Blank(s)	Blank(s)	00	Blank(s)	Blank(s)	No radiation and/or cancer-directed surgery	None/Unknown	No/Unknown	Blank(s)	Blank(s)	Blank(s)	Blank(s)	Blank(s)	Liver	Alive or dead of other cause	Dead (attributable to causes other than this cancer dx)	0018	Complete dates are available and there are more than 0 days of survival	Liver	Liver	Blank(s)	Dead	Blank(s)
65-69 years	Male	2018	White	Stomach	Malignant	8240	C16.9-Stomach, NOS	169	A	9	Not a paired site	Positive histology	8240/3: Carcinoid tumor, NOS	8240/3: Carcinoid tumor, NOS	Blank(s)	Blank(s)	Blank(s)	Blank(s)	00	None	None; diagnosed at autopsy	No radiation and/or cancer-directed surgery	None/Unknown	Yes	Blank(s)	Blank(s)	Blank(s)	Blank(s)	Blank(s)	Stomach	Dead (attributable to this cancer dx)	Alive or dead due to cancer	0008	Complete dates are available and there are more than 0 days of survival	Stomach	Stomach	Stomach	Dead	Blank(s)
60-64 years	Male	1996	Black	Small Intestine	Malignant	8240	C17.0-Duodenum	170	Blank(s)	Blank(s)	Not a paired site	Positive histology	8240/3: Carcinoid tumor, NOS	8240/3: Carcinoid tumor, NOS	Blank(s)	Blank(s)	Blank(s)	Blank(s)	Blank(s)	Blank(s)	Blank(s)	No radiation and/or cancer-directed surgery	None/Unknown	No/Unknown	Blank(s)	Blank(s)	Blank(s)	Blank(s)	Blank(s)	Thyroid	Alive or dead of other cause	Dead (attributable to causes other than this cancer dx)	0040	Complete dates are available and there are more than 0 days of survival	Thyroid	Thyroid	Blank(s)	Dead	Blank(s)
70-74 years	Male	1998	Black	Cecum	Malignant	8240	C18.0-Cecum	180	Blank(s)	Blank(s)	Not a paired site	Positive histology	8240/3: Carcinoid tumor, NOS	8240/3: Carcinoid tumor, NOS	Blank(s)	Blank(s)	Blank(s)	Blank(s)	40	Blank(s)	Blank(s)	No radiation and/or cancer-directed surgery	None/Unknown	No/Unknown	Blank(s)	Blank(s)	Blank(s)	Blank(s)	Blank(s)	Larynx	Alive or dead of other cause	Dead (attributable to causes other than this cancer dx)	0081	Complete dates are available and there are more than 0 days of survival	Larynx	Larynx	Blank(s)	Dead	Blank(s)
40-44 years	Male	1998	White	Pancreas	Malignant	8246	C25.9-Pancreas, NOS	259	Blank(s)	Blank(s)	Not a paired site	Positive histology	8246/3: Neuroendocrine carcinoma, NOS	8246/3: Neuroendocrine carcinoma, NOS	Blank(s)	Blank(s)	Blank(s)	Blank(s)	00	Blank(s)	Blank(s)	No radiation and/or cancer-directed surgery	None/Unknown	Yes	Blank(s)	Blank(s)	Blank(s)	Blank(s)	Blank(s)	Liver	Dead (attributable to this cancer dx)	Alive or dead due to cancer	0119	Complete dates are available and there are more than 0 days of survival	Liver	Liver	Blank(s)	Dead	Blank(s)
75-79 years	Female	1998	White	Cecum	Malignant	8246	C18.0-Cecum	180	Blank(s)	Blank(s)	Not a paired site	Positive histology	8246/3: Neuroendocrine carcinoma, NOS	8246/3: Neuroendocrine carcinoma, NOS	Blank(s)	Blank(s)	Blank(s)	Blank(s)	40	Blank(s)	Blank(s)	No radiation and/or cancer-directed surgery	None/Unknown	No/Unknown	Blank(s)	Blank(s)	Blank(s)	Blank(s)	Blank(s)	Colon excluding Rectum	Dead (attributable to this cancer dx)	Alive or dead due to cancer	0016	Complete dates are available and there are more than 0 days of survival	Colon excluding Rectum	Colon And Rectum (Excluding Appendix)	Blank(s)	Dead	Blank(s)
75-79 years	Female	1998	White	Appendix	Malignant	8243	C18.1-Appendix	181	Blank(s)	Blank(s)	Not a paired site	Positive histology	8243/3: Goblet cell carcinoid	8243/3: Goblet cell carcinoid	Blank(s)	Blank(s)	Blank(s)	Blank(s)	40	Blank(s)	Blank(s)	No radiation and/or cancer-directed surgery	None/Unknown	No/Unknown	Blank(s)	Blank(s)	Blank(s)	Blank(s)	Blank(s)	Colon excluding Rectum	Dead (attributable to this cancer dx)	Alive or dead due to cancer	0016	Complete dates are available and there are more than 0 days of survival	Colon excluding Rectum	Colon And Rectum (Excluding Appendix)	Blank(s)	Dead	Blank(s)
45-49 years	Male	1996	Black	Rectum	Malignant	8240	C20.9-Rectum, NOS	209	Blank(s)	Blank(s)	Not a paired site	Positive histology	8240/3: Carcinoid tumor, NOS	8240/3: Carcinoid tumor, NOS	Blank(s)	Blank(s)	Blank(s)	Blank(s)	Blank(s)	Blank(s)	Blank(s)	No radiation and/or cancer-directed surgery	None/Unknown	No/Unknown	Blank(s)	Blank(s)	Blank(s)	Blank(s)	Blank(s)	Alive	Alive or dead of other cause	Alive or dead due to cancer	0294	Complete dates are available and there are more than 0 days of survival	Alive	Alive	Blank(s)	Alive	Blank(s)
80-84 years	Male	2012	White	Pancreas	Malignant	8246	C25.1-Body of pancreas	251	Blank(s)	Blank(s)	Not a paired site	Positive histology	8246/3: Neuroendocrine carcinoma, NOS	8246/3: Neuroendocrine carcinoma, NOS	IA	T1	N0	M0	40	None	None; diagnosed at autopsy	No radiation and/or cancer-directed surgery	None/Unknown	No/Unknown	007	M0	N0	T1	00	Diabetes Mellitus	Alive or dead of other cause	Dead (attributable to causes other than this cancer dx)	0064	Complete dates are available and there are more than 0 days of survival	Diabetes Mellitus	Diabetes Mellitus	Diabetes Mellitus	Dead	IA
30-34 years	Female	1999	Asian or Pacific Islander	Pancreas	Malignant	8246	C25.0-Head of pancreas	250	Blank(s)	Blank(s)	Not a paired site	Positive histology	8246/3: Neuroendocrine carcinoma, NOS	8246/3: Neuroendocrine carcinoma, NOS	Blank(s)	Blank(s)	Blank(s)	Blank(s)	00	Blank(s)	Blank(s)	No radiation and/or cancer-directed surgery	None/Unknown	Yes	Blank(s)	Blank(s)	Blank(s)	Blank(s)	Blank(s)	Pancreas	Dead (attributable to this cancer dx)	Alive or dead due to cancer	0004	Complete dates are available and there are more than 0 days of survival	Pancreas	Pancreas	Pancreas	Dead	Blank(s)
50-54 years	Female	1999	Black	Rectum	Malignant	8240	C20.9-Rectum, NOS	209	Blank(s)	Blank(s)	Not a paired site	Positive histology	8240/3: Carcinoid tumor, NOS	8240/3: Carcinoid tumor, NOS	Blank(s)	Blank(s)	Blank(s)	Blank(s)	26	Blank(s)	Blank(s)	No radiation and/or cancer-directed surgery	None/Unknown	No/Unknown	Blank(s)	Blank(s)	Blank(s)	Blank(s)	Blank(s)	Colon excluding Rectum	Dead (attributable to this cancer dx)	Alive or dead due to cancer	0047	Complete dates are available and there are more than 0 days of survival	Colon excluding Rectum	Colon And Rectum (Excluding Appendix)	Colon And Rectum (Excluding Appendix)	Dead	Blank(s)
70-74 years	Female	1997	White	Sigmoid Colon	Malignant	8240	C18.7-Sigmoid colon	187	Blank(s)	Blank(s)	Not a paired site	Positive histology	8240/3: Carcinoid tumor, NOS	8240/3: Carcinoid tumor, NOS	Blank(s)	Blank(s)	Blank(s)	Blank(s)	Blank(s)	Blank(s)	Blank(s)	No radiation and/or cancer-directed surgery	None/Unknown	No/Unknown	Blank(s)	Blank(s)	Blank(s)	Blank(s)	Blank(s)	Colon excluding Rectum	Dead (attributable to this cancer dx)	Alive or dead due to cancer	0023	Complete dates are available and there are more than 0 days of survival	Colon excluding Rectum	Colon And Rectum (Excluding Appendix)	Blank(s)	Dead	Blank(s)
60-64 years	Male	2000	White	Small Intestine	Malignant	8240	C17.2-Ileum	172	Blank(s)	Blank(s)	Not a paired site	Positive histology	8240/3: Carcinoid tumor, NOS	8240/3: Carcinoid tumor, NOS	Blank(s)	Blank(s)	Blank(s)	Blank(s)	60	Blank(s)	Blank(s)	No radiation and/or cancer-directed surgery	None/Unknown	No/Unknown	Blank(s)	Blank(s)	Blank(s)	Blank(s)	Blank(s)	Miscellaneous Malignant Cancer	Dead (attributable to this cancer dx)	Alive or dead due to cancer	0041	Complete dates are available and there are more than 0 days of survival	Miscellaneous Malignant Cancer	Miscellaneous Neoplasms	Miscellaneous Neoplasms	Dead	Blank(s)
50-54 years	Female	1997	White	Pancreas	Malignant	8246	C25.0-Head of pancreas	250	Blank(s)	Blank(s)	Not a paired site	Positive histology	8246/3: Neuroendocrine carcinoma, NOS	8246/3: Neuroendocrine carcinoma, NOS	Blank(s)	Blank(s)	Blank(s)	Blank(s)	Blank(s)	Blank(s)	Blank(s)	No radiation and/or cancer-directed surgery	None/Unknown	No/Unknown	Blank(s)	Blank(s)	Blank(s)	Blank(s)	Blank(s)	Pancreas	Dead (attributable to this cancer dx)	Alive or dead due to cancer	0061	Incomplete dates are available and there cannot be zero days of follow-up	Pancreas	Pancreas	Blank(s)	Dead	Blank(s)
85+ years	Male	1999	Asian or Pacific Islander	Ascending Colon	Malignant	8246	C18.2-Ascending colon	182	Blank(s)	Blank(s)	Not a paired site	Positive histology	8246/3: Neuroendocrine carcinoma, NOS	8246/3: Neuroendocrine carcinoma, NOS	Blank(s)	Blank(s)	Blank(s)	Blank(s)	40	Blank(s)	Blank(s)	No radiation and/or cancer-directed surgery	None/Unknown	Yes	Blank(s)	Blank(s)	Blank(s)	Blank(s)	Blank(s)	Colon excluding Rectum	Dead (attributable to this cancer dx)	Alive or dead due to cancer	0006	Complete dates are available and there are more than 0 days of survival	Colon excluding Rectum	Colon And Rectum (Excluding Appendix)	Colon And Rectum (Excluding Appendix)	Dead	Blank(s)
55-59 years	Male	1999	Black	Rectum	Malignant	8240	C20.9-Rectum, NOS	209	Blank(s)	Blank(s)	Not a paired site	Positive histology	8240/3: Carcinoid tumor, NOS	8240/3: Carcinoid tumor, NOS	Blank(s)	Blank(s)	Blank(s)	Blank(s)	26	Blank(s)	Blank(s)	No radiation and/or cancer-directed surgery	None/Unknown	No/Unknown	Blank(s)	Blank(s)	Blank(s)	Blank(s)	Blank(s)	Diabetes Mellitus	Alive or dead of other cause	Dead (attributable to causes other than this cancer dx)	0172	Complete dates are available and there are more than 0 days of survival	Diabetes Mellitus	Diabetes Mellitus	Diabetes Mellitus	Dead	Blank(s)
65-69 years	Male	1996	Black	Small Intestine	Malignant	8240	C17.9-Small intestine, NOS	179	Blank(s)	Blank(s)	Not a paired site	Positive histology	8240/3: Carcinoid tumor, NOS	8240/3: Carcinoid tumor, NOS	Blank(s)	Blank(s)	Blank(s)	Blank(s)	Blank(s)	Blank(s)	Blank(s)	No radiation and/or cancer-directed surgery	None/Unknown	No/Unknown	Blank(s)	Blank(s)	Blank(s)	Blank(s)	Blank(s)	Small Intestine	Dead (attributable to this cancer dx)	Alive or dead due to cancer	0042	Complete dates are available and there are more than 0 days of survival	Small Intestine	Small Intestine	Blank(s)	Dead	Blank(s)
55-59 years	Male	1999	Asian or Pacific Islander	Rectum	Malignant	8240	C20.9-Rectum, NOS	209	Blank(s)	Blank(s)	Not a paired site	Positive histology	8240/3: Carcinoid tumor, NOS	8240/3: Carcinoid tumor, NOS	Blank(s)	Blank(s)	Blank(s)	Blank(s)	20	Blank(s)	Blank(s)	No radiation and/or cancer-directed surgery	None/Unknown	No/Unknown	Blank(s)	Blank(s)	Blank(s)	Blank(s)	Blank(s)	Alive	Alive or dead of other cause	Alive or dead due to cancer	0254	Complete dates are available and there are more than 0 days of survival	Alive	Alive	Alive	Alive	Blank(s)
55-59 years	Male	1997	White	Rectum	Malignant	8240	C20.9-Rectum, NOS	209	Blank(s)	Blank(s)	Not a paired site	Positive histology	8240/3: Carcinoid tumor, NOS	8240/3: Carcinoid tumor, NOS	Blank(s)	Blank(s)	Blank(s)	Blank(s)	Blank(s)	Blank(s)	Blank(s)	No radiation and/or cancer-directed surgery	None/Unknown	No/Unknown	Blank(s)	Blank(s)	Blank(s)	Blank(s)	Blank(s)	Alive	Alive or dead of other cause	Alive or dead due to cancer	0286	Complete dates are available and there are more than 0 days of survival	Alive	Alive	Blank(s)	Alive	Blank(s)
70-74 years	Female	1997	White	Small Intestine	Malignant	8240	C17.2-Ileum	172	Blank(s)	Blank(s)	Not a paired site	Positive histology	8240/3: Carcinoid tumor, NOS	8240/3: Carcinoid tumor, NOS	Blank(s)	Blank(s)	Blank(s)	Blank(s)	Blank(s)	Blank(s)	Blank(s)	No radiation and/or cancer-directed surgery	None/Unknown	No/Unknown	Blank(s)	Blank(s)	Blank(s)	Blank(s)	Blank(s)	Diseases of Heart	Alive or dead of other cause	Dead (attributable to causes other than this cancer dx)	0193	Complete dates are available and there are more than 0 days of survival	Diseases of Heart	Other and unspecified disorders of the circulatory system	Blank(s)	Dead	Blank(s)
70-74 years	Male	1999	White	Stomach	Malignant	8240	C16.9-Stomach, NOS	169	Blank(s)	Blank(s)	Not a paired site	Positive histology	8240/3: Carcinoid tumor, NOS	8240/3: Carcinoid tumor, NOS	Blank(s)	Blank(s)	Blank(s)	Blank(s)	00	Blank(s)	Blank(s)	No radiation and/or cancer-directed surgery	None/Unknown	No/Unknown	Blank(s)	Blank(s)	Blank(s)	Blank(s)	Blank(s)	Diseases of Heart	Alive or dead of other cause	Dead (attributable to causes other than this cancer dx)	0007	Complete dates are available and there are more than 0 days of survival	Diseases of Heart	Ischemic heart disease	Ischemic heart disease	Dead	Blank(s)
50-54 years	Male	1998	White	Pancreas	Malignant	8150	C25.0-Head of pancreas	250	Blank(s)	Blank(s)	Not a paired site	Positive histology	8150/3: Pancreatic endocrine tumor, malignant	8150/3: Pancreatic endocrine tumor, malignant	Blank(s)	Blank(s)	Blank(s)	Blank(s)	00	Blank(s)	Blank(s)	No radiation and/or cancer-directed surgery	None/Unknown	No/Unknown	Blank(s)	Blank(s)	Blank(s)	Blank(s)	Blank(s)	In situ, benign or unknown behavior neoplasm	Dead (attributable to this cancer dx)	Alive or dead due to cancer	0203	Complete dates are available and there are more than 0 days of survival	In situ, benign or unknown behavior neoplasm	Benign and Borderline: All Other sites	Blank(s)	Dead	Blank(s)
55-59 years	Male	1995	Asian or Pacific Islander	Rectosigmoid Junction	Malignant	8240	C19.9-Rectosigmoid junction	199	Blank(s)	Blank(s)	Not a paired site	Positive histology	8240/3: Carcinoid tumor, NOS	8240/3: Carcinoid tumor, NOS	Blank(s)	Blank(s)	Blank(s)	Blank(s)	Blank(s)	Blank(s)	Blank(s)	No radiation and/or cancer-directed surgery	None/Unknown	No/Unknown	Blank(s)	Blank(s)	Blank(s)	Blank(s)	Blank(s)	Alive	Alive or dead of other cause	Alive or dead due to cancer	0307	Complete dates are available and there are more than 0 days of survival	Alive	Alive	Blank(s)	Alive	Blank(s)
50-54 years	Female	1998	White	Rectum	Malignant	8240	C20.9-Rectum, NOS	209	Blank(s)	Blank(s)	Not a paired site	Positive histology	8240/3: Carcinoid tumor, NOS	8240/3: Carcinoid tumor, NOS	Blank(s)	Blank(s)	Blank(s)	Blank(s)	26	Blank(s)	Blank(s)	No radiation and/or cancer-directed surgery	None/Unknown	No/Unknown	Blank(s)	Blank(s)	Blank(s)	Blank(s)	Blank(s)	Alive	Alive or dead of other cause	Alive or dead due to cancer	0265	Complete dates are available and there are more than 0 days of survival	Alive	Alive	Blank(s)	Alive	Blank(s)
55-59 years	Female	1998	White	Rectum	Malignant	8240	C20.9-Rectum, NOS	209	Blank(s)	Blank(s)	Not a paired site	Positive histology	8240/3: Carcinoid tumor, NOS	8240/3: Carcinoid tumor, NOS	Blank(s)	Blank(s)	Blank(s)	Blank(s)	26	Blank(s)	Blank(s)	No radiation and/or cancer-directed surgery	None/Unknown	No/Unknown	Blank(s)	Blank(s)	Blank(s)	Blank(s)	Blank(s)	Alive	Alive or dead of other cause	Alive or dead due to cancer	0267	Complete dates are available and there are more than 0 days of survival	Alive	Alive	Blank(s)	Alive	Blank(s)
65-69 years	Male	1997	Asian or Pacific Islander	Small Intestine	Malignant	8240	C17.0-Duodenum	170	Blank(s)	Blank(s)	Not a paired site	Positive histology	8240/3: Carcinoid tumor, NOS	8240/3: Carcinoid tumor, NOS	Blank(s)	Blank(s)	Blank(s)	Blank(s)	Blank(s)	Blank(s)	Blank(s)	No radiation and/or cancer-directed surgery	None/Unknown	No/Unknown	Blank(s)	Blank(s)	Blank(s)	Blank(s)	Blank(s)	Miscellaneous Malignant Cancer	Dead (attributable to this cancer dx)	Alive or dead due to cancer	0003	Complete dates are available and there are more than 0 days of survival	Miscellaneous Malignant Cancer	Miscellaneous Neoplasms	Blank(s)	Dead	Blank(s)
45-49 years	Male	1998	White	Rectum	Malignant	8240	C20.9-Rectum, NOS	209	Blank(s)	Blank(s)	Not a paired site	Positive histology	8240/3: Carcinoid tumor, NOS	8240/3: Carcinoid tumor, NOS	Blank(s)	Blank(s)	Blank(s)	Blank(s)	26	Blank(s)	Blank(s)	No radiation and/or cancer-directed surgery	None/Unknown	No/Unknown	Blank(s)	Blank(s)	Blank(s)	Blank(s)	Blank(s)	Alive	Alive or dead of other cause	Alive or dead due to cancer	0269	Complete dates are available and there are more than 0 days of survival	Alive	Alive	Blank(s)	Alive	Blank(s)
50-54 years	Female	1997	White	Rectum	Malignant	8240	C20.9-Rectum, NOS	209	Blank(s)	Blank(s)	Not a paired site	Positive histology	8240/3: Carcinoid tumor, NOS	8240/3: Carcinoid tumor, NOS	Blank(s)	Blank(s)	Blank(s)	Blank(s)	Blank(s)	Blank(s)	Blank(s)	No radiation and/or cancer-directed surgery	None/Unknown	No/Unknown	Blank(s)	Blank(s)	Blank(s)	Blank(s)	Blank(s)	Alive	Alive or dead of other cause	Alive or dead due to cancer	0283	Complete dates are available and there are more than 0 days of survival	Alive	Alive	Blank(s)	Alive	Blank(s)
65-69 years	Female	1997	White	Rectum	Malignant	8240	C20.9-Rectum, NOS	209	Blank(s)	Blank(s)	Not a paired site	Positive histology	8240/3: Carcinoid tumor, NOS	8240/3: Carcinoid tumor, NOS	Blank(s)	Blank(s)	Blank(s)	Blank(s)	Blank(s)	Blank(s)	Blank(s)	No radiation and/or cancer-directed surgery	None/Unknown	No/Unknown	Blank(s)	Blank(s)	Blank(s)	Blank(s)	Blank(s)	Hypertension without Heart Disease	Alive or dead of other cause	Dead (attributable to causes other than this cancer dx)	0020	Complete dates are available and there are more than 0 days of survival	Hypertension without Heart Disease	Hypertensive disease	Blank(s)	Dead	Blank(s)
70-74 years	Female	1998	White	Small Intestine	Malignant	8240	C17.9-Small intestine, NOS	179	Blank(s)	Blank(s)	Not a paired site	Positive histology	8240/3: Carcinoid tumor, NOS	8240/3: Carcinoid tumor, NOS	Blank(s)	Blank(s)	Blank(s)	Blank(s)	40	Blank(s)	Blank(s)	No radiation and/or cancer-directed surgery	None/Unknown	No/Unknown	Blank(s)	Blank(s)	Blank(s)	Blank(s)	Blank(s)	Non-Hodgkin Lymphoma	Alive or dead of other cause	Dead (attributable to causes other than this cancer dx)	0209	Complete dates are available and there are more than 0 days of survival	Non-Hodgkin Lymphoma	Non-Hodgkin Lymphomas	Blank(s)	Dead	Blank(s)
70-74 years	Female	1996	White	Stomach	Malignant	8240	C16.1-Fundus of stomach	161	Blank(s)	Blank(s)	Not a paired site	Positive histology	8240/3: Carcinoid tumor, NOS	8240/3: Carcinoid tumor, NOS	Blank(s)	Blank(s)	Blank(s)	Blank(s)	Blank(s)	Blank(s)	Blank(s)	No radiation and/or cancer-directed surgery	None/Unknown	No/Unknown	Blank(s)	Blank(s)	Blank(s)	Blank(s)	Blank(s)	Aortic Aneurysm and Dissection	Alive or dead of other cause	Dead (attributable to causes other than this cancer dx)	0085	Complete dates are available and there are more than 0 days of survival	Aortic Aneurysm and Dissection	Diseases of arteries, arterioles and capillaries	Blank(s)	Dead	Blank(s)
65-69 years	Female	2000	White	Appendix	Malignant	8243	C18.1-Appendix	181	Blank(s)	Blank(s)	Not a paired site	Positive histology	8243/3: Goblet cell carcinoid	8243/3: Goblet cell carcinoid	Blank(s)	Blank(s)	Blank(s)	Blank(s)	40	Blank(s)	Blank(s)	No radiation and/or cancer-directed surgery	None/Unknown	Yes	Blank(s)	Blank(s)	Blank(s)	Blank(s)	Blank(s)	Colon excluding Rectum	Dead (attributable to this cancer dx)	Alive or dead due to cancer	0023	Complete dates are available and there are more than 0 days of survival	Colon excluding Rectum	Appendix	Appendix	Dead	Blank(s)
75-79 years	Male	1997	White	Pancreas	Malignant	8240	C25.8-Overlapping lesion of pancreas	258	Blank(s)	Blank(s)	Not a paired site	Positive histology	8240/3: Carcinoid tumor, NOS	8240/3: Carcinoid tumor, NOS	Blank(s)	Blank(s)	Blank(s)	Blank(s)	Blank(s)	Blank(s)	Blank(s)	No radiation and/or cancer-directed surgery	None/Unknown	Yes	Blank(s)	Blank(s)	Blank(s)	Blank(s)	Blank(s)	Pancreas	Dead (attributable to this cancer dx)	Alive or dead due to cancer	0023	Complete dates are available and there are more than 0 days of survival	Pancreas	Pancreas	Blank(s)	Dead	Blank(s)
40-44 years	Female	1999	White	Small Intestine	Malignant	8240	C17.2-Ileum	172	Blank(s)	Blank(s)	Not a paired site	Positive histology	8240/3: Carcinoid tumor, NOS	8240/3: Carcinoid tumor, NOS	Blank(s)	Blank(s)	Blank(s)	Blank(s)	30	Blank(s)	Blank(s)	No radiation and/or cancer-directed surgery	None/Unknown	No/Unknown	Blank(s)	Blank(s)	Blank(s)	Blank(s)	Blank(s)	Ovary	Alive or dead of other cause	Dead (attributable to causes other than this cancer dx)	0100	Complete dates are available and there are more than 0 days of survival	Ovary	Ovary	Ovary	Dead	Blank(s)
60-64 years	Male	1995	Black	Rectosigmoid Junction	Malignant	8240	C19.9-Rectosigmoid junction	199	Blank(s)	Blank(s)	Not a paired site	Positive histology	8240/3: Carcinoid tumor, NOS	8240/3: Carcinoid tumor, NOS	Blank(s)	Blank(s)	Blank(s)	Blank(s)	Blank(s)	Blank(s)	Blank(s)	No radiation and/or cancer-directed surgery	None/Unknown	No/Unknown	Blank(s)	Blank(s)	Blank(s)	Blank(s)	Blank(s)	Other Cause of Death	Alive or dead of other cause	Dead (attributable to causes other than this cancer dx)	0276	Complete dates are available and there are more than 0 days of survival	Other Cause of Death	Other COD	Blank(s)	Dead	Blank(s)
60-64 years	Male	2009	White	Cecum	Malignant	8240	C18.0-Cecum	180	Blank(s)	Blank(s)	Not a paired site	Positive histology	8240/3: Carcinoid tumor, NOS	8240/3: Carcinoid tumor, NOS	Blank(s)	Blank(s)	Blank(s)	Blank(s)	40	4 or more regional lymph nodes removed	None; diagnosed at autopsy	No radiation and/or cancer-directed surgery	None/Unknown	No/Unknown	022	NA	NA	NA	00	Alive	Alive or dead of other cause	Alive or dead due to cancer	0136	Complete dates are available and there are more than 0 days of survival	Alive	Alive	Alive	Alive	NA
60-64 years	Female	1998	White	Small Intestine	Malignant	8240	C17.9-Small intestine, NOS	179	Blank(s)	Blank(s)	Not a paired site	Positive histology	8240/3: Carcinoid tumor, NOS	8240/3: Carcinoid tumor, NOS	Blank(s)	Blank(s)	Blank(s)	Blank(s)	40	Blank(s)	Blank(s)	No radiation and/or cancer-directed surgery	None/Unknown	No/Unknown	Blank(s)	Blank(s)	Blank(s)	Blank(s)	Blank(s)	Miscellaneous Malignant Cancer	Dead (attributable to this cancer dx)	Alive or dead due to cancer	0047	Complete dates are available and there are more than 0 days of survival	Miscellaneous Malignant Cancer	Miscellaneous Neoplasms	Blank(s)	Dead	Blank(s)
55-59 years	Female	2002	White	Small Intestine	Malignant	8240	C17.2-Ileum	172	Blank(s)	Blank(s)	Not a paired site	Positive histology	8240/3: Carcinoid tumor, NOS	8240/3: Carcinoid tumor, NOS	Blank(s)	Blank(s)	Blank(s)	Blank(s)	90	Blank(s)	Blank(s)	No radiation and/or cancer-directed surgery	None/Unknown	No/Unknown	Blank(s)	Blank(s)	Blank(s)	Blank(s)	Blank(s)	Alive	Alive or dead of other cause	Alive or dead due to cancer	0216	Incomplete dates are available and there cannot be zero days of follow-up	Alive	Alive	Alive	Alive	Blank(s)
80-84 years	Female	1998	White	Cecum	Malignant	8240	C18.0-Cecum	180	Blank(s)	Blank(s)	Not a paired site	Positive histology	8240/3: Carcinoid tumor, NOS	8240/3: Carcinoid tumor, NOS	Blank(s)	Blank(s)	Blank(s)	Blank(s)	30	Blank(s)	Blank(s)	No radiation and/or cancer-directed surgery	None/Unknown	No/Unknown	Blank(s)	Blank(s)	Blank(s)	Blank(s)	Blank(s)	Colon excluding Rectum	Dead (attributable to this cancer dx)	Alive or dead due to cancer	0009	Complete dates are available and there are more than 0 days of survival	Colon excluding Rectum	Colon And Rectum (Excluding Appendix)	Blank(s)	Dead	Blank(s)
60-64 years	Female	2005	White	Stomach	Malignant	8240	C16.3-Gastric antrum	163	Blank(s)	Blank(s)	Not a paired site	Positive histology	8240/3: Carcinoid tumor, NOS	8240/3: Carcinoid tumor, NOS	Blank(s)	Blank(s)	Blank(s)	Blank(s)	20	None	None; diagnosed at autopsy	No radiation and/or cancer-directed surgery	None/Unknown	No/Unknown	013	NA	NA	NA	00	Alive	Alive or dead of other cause	Alive or dead due to cancer	0187	Complete dates are available and there are more than 0 days of survival	Alive	Alive	Alive	Alive	NA
75-79 years	Male	1998	Asian or Pacific Islander	Small Intestine	Malignant	8240	C17.2-Ileum	172	Blank(s)	Blank(s)	Not a paired site	Positive histology	8240/3: Carcinoid tumor, NOS	8240/3: Carcinoid tumor, NOS	Blank(s)	Blank(s)	Blank(s)	Blank(s)	30	Blank(s)	Blank(s)	No radiation and/or cancer-directed surgery	None/Unknown	No/Unknown	Blank(s)	Blank(s)	Blank(s)	Blank(s)	Blank(s)	Small Intestine	Dead (attributable to this cancer dx)	Alive or dead due to cancer	0018	Complete dates are available and there are more than 0 days of survival	Small Intestine	Small Intestine	Blank(s)	Dead	Blank(s)
65-69 years	Male	1995	Black	Rectum	Malignant	8240	C20.9-Rectum, NOS	209	Blank(s)	Blank(s)	Not a paired site	Positive histology	8240/3: Carcinoid tumor, NOS	8240/3: Carcinoid tumor, NOS	Blank(s)	Blank(s)	Blank(s)	Blank(s)	Blank(s)	Blank(s)	Blank(s)	No radiation and/or cancer-directed surgery	None/Unknown	No/Unknown	Blank(s)	Blank(s)	Blank(s)	Blank(s)	Blank(s)	Other Cause of Death	Alive or dead of other cause	Dead (attributable to causes other than this cancer dx)	0150	Complete dates are available and there are more than 0 days of survival	Other Cause of Death	Other COD	Blank(s)	Dead	Blank(s)
80-84 years	Female	1999	Black	Rectum	Malignant	8240	C20.9-Rectum, NOS	209	Blank(s)	Blank(s)	Not a paired site	Positive histology	8240/3: Carcinoid tumor, NOS	8240/3: Carcinoid tumor, NOS	Blank(s)	Blank(s)	Blank(s)	Blank(s)	26	Blank(s)	Blank(s)	No radiation and/or cancer-directed surgery	None/Unknown	No/Unknown	Blank(s)	Blank(s)	Blank(s)	Blank(s)	Blank(s)	Other Cause of Death	Alive or dead of other cause	Dead (attributable to causes other than this cancer dx)	0140	Complete dates are available and there are more than 0 days of survival	Other Cause of Death	Other COD	Other COD	Dead	Blank(s)
75-79 years	Male	1999	Black	Rectum	Malignant	8240	C20.9-Rectum, NOS	209	Blank(s)	Blank(s)	Not a paired site	Positive histology	8240/3: Carcinoid tumor, NOS	8240/3: Carcinoid tumor, NOS	Blank(s)	Blank(s)	Blank(s)	Blank(s)	26	Blank(s)	Blank(s)	No radiation and/or cancer-directed surgery	None/Unknown	No/Unknown	Blank(s)	Blank(s)	Blank(s)	Blank(s)	Blank(s)	Diabetes Mellitus	Alive or dead of other cause	Dead (attributable to causes other than this cancer dx)	0175	Complete dates are available and there are more than 0 days of survival	Diabetes Mellitus	Diabetes Mellitus	Diabetes Mellitus	Dead	Blank(s)
50-54 years	Female	1999	Asian or Pacific Islander	Rectum	Malignant	8240	C20.9-Rectum, NOS	209	Blank(s)	Blank(s)	Not a paired site	Positive histology	8240/3: Carcinoid tumor, NOS	8240/3: Carcinoid tumor, NOS	Blank(s)	Blank(s)	Blank(s)	Blank(s)	26	Blank(s)	Blank(s)	No radiation and/or cancer-directed surgery	None/Unknown	No/Unknown	Blank(s)	Blank(s)	Blank(s)	Blank(s)	Blank(s)	Alive	Alive or dead of other cause	Alive or dead due to cancer	0256	Complete dates are available and there are more than 0 days of survival	Alive	Alive	Alive	Alive	Blank(s)
80-84 years	Female	1996	White	Small Intestine	Malignant	8240	C17.2-Ileum	172	Blank(s)	Blank(s)	Not a paired site	Positive histology	8240/3: Carcinoid tumor, NOS	8240/3: Carcinoid tumor, NOS	Blank(s)	Blank(s)	Blank(s)	Blank(s)	Blank(s)	Blank(s)	Blank(s)	No radiation and/or cancer-directed surgery	None/Unknown	No/Unknown	Blank(s)	Blank(s)	Blank(s)	Blank(s)	Blank(s)	Colon excluding Rectum	Dead (attributable to this cancer dx)	Alive or dead due to cancer	0031	Complete dates are available and there are more than 0 days of survival	Colon excluding Rectum	Digestive Other	Blank(s)	Dead	Blank(s)
55-59 years	Male	1996	Asian or Pacific Islander	Rectum	Malignant	8240	C20.9-Rectum, NOS	209	Blank(s)	Blank(s)	Not a paired site	Positive histology	8240/3: Carcinoid tumor, NOS	8240/3: Carcinoid tumor, NOS	Blank(s)	Blank(s)	Blank(s)	Blank(s)	Blank(s)	Blank(s)	Blank(s)	No radiation and/or cancer-directed surgery	None/Unknown	No/Unknown	Blank(s)	Blank(s)	Blank(s)	Blank(s)	Blank(s)	Pancreas	Alive or dead of other cause	Dead (attributable to causes other than this cancer dx)	0251	Complete dates are available and there are more than 0 days of survival	Pancreas	Pancreas	Blank(s)	Dead	Blank(s)
45-49 years	Male	1996	White	Small Intestine	Malignant	8240	C17.2-Ileum	172	Blank(s)	Blank(s)	Not a paired site	Positive histology	8240/3: Carcinoid tumor, NOS	8240/3: Carcinoid tumor, NOS	Blank(s)	Blank(s)	Blank(s)	Blank(s)	Blank(s)	Blank(s)	Blank(s)	No radiation and/or cancer-directed surgery	None/Unknown	No/Unknown	Blank(s)	Blank(s)	Blank(s)	Blank(s)	Blank(s)	Other Infectious and Parasitic Diseases including HIV	Alive or dead of other cause	Dead (attributable to causes other than this cancer dx)	0118	Complete dates are available and there are more than 0 days of survival	Other Infectious and Parasitic Diseases including HIV	Other infectious and Parasitic Diseases incl HIV	Blank(s)	Dead	Blank(s)
50-54 years	Male	1996	Asian or Pacific Islander	Rectum	Malignant	8240	C20.9-Rectum, NOS	209	Blank(s)	Blank(s)	Not a paired site	Positive histology	8240/3: Carcinoid tumor, NOS	8240/3: Carcinoid tumor, NOS	Blank(s)	Blank(s)	Blank(s)	Blank(s)	Blank(s)	Blank(s)	Blank(s)	No radiation and/or cancer-directed surgery	None/Unknown	No/Unknown	Blank(s)	Blank(s)	Blank(s)	Blank(s)	Blank(s)	State DC not available or state DC available but no COD	Dead (missing/unknown COD)	Dead (missing/unknown COD)	0196	Complete dates are available and there are more than 0 days of survival	State DC not available or state DC available but no COD	State DC not available or state DC available but no COD	Blank(s)	Dead	Blank(s)
65-69 years	Female	1996	White	Rectum	Malignant	8240	C20.9-Rectum, NOS	209	Blank(s)	Blank(s)	Not a paired site	Positive histology	8240/3: Carcinoid tumor, NOS	8240/3: Carcinoid tumor, NOS	Blank(s)	Blank(s)	Blank(s)	Blank(s)	Blank(s)	Blank(s)	Blank(s)	No radiation and/or cancer-directed surgery	None/Unknown	No/Unknown	Blank(s)	Blank(s)	Blank(s)	Blank(s)	Blank(s)	Chronic Liver Disease and Cirrhosis	Alive or dead of other cause	Dead (attributable to causes other than this cancer dx)	0036	Complete dates are available and there are more than 0 days of survival	Chronic Liver Disease and Cirrhosis	Chronic Liver Disease and Cirrhosis	Blank(s)	Dead	Blank(s)
55-59 years	Female	1997	White	Small Intestine	Malignant	8240	C17.2-Ileum	172	Blank(s)	Blank(s)	Not a paired site	Positive histology	8240/3: Carcinoid tumor, NOS	8240/3: Carcinoid tumor, NOS	Blank(s)	Blank(s)	Blank(s)	Blank(s)	Blank(s)	Blank(s)	Blank(s)	Radiation prior to surgery	Combination of beam with implants or isotopes	No/Unknown	Blank(s)	Blank(s)	Blank(s)	Blank(s)	Blank(s)	Colon excluding Rectum	Dead (attributable to this cancer dx)	Alive or dead due to cancer	0104	Complete dates are available and there are more than 0 days of survival	Colon excluding Rectum	Digestive Other	Blank(s)	Dead	Blank(s)
75-79 years	Female	1996	White	Cecum	Malignant	8246	C18.0-Cecum	180	Blank(s)	Blank(s)	Not a paired site	Positive histology	8246/3: Neuroendocrine carcinoma, NOS	8246/3: Neuroendocrine carcinoma, NOS	Blank(s)	Blank(s)	Blank(s)	Blank(s)	Blank(s)	Blank(s)	Blank(s)	No radiation and/or cancer-directed surgery	None/Unknown	No/Unknown	Blank(s)	Blank(s)	Blank(s)	Blank(s)	Blank(s)	Miscellaneous Malignant Cancer	Dead (attributable to this cancer dx)	Alive or dead due to cancer	0001	Complete dates are available and there are more than 0 days of survival	Miscellaneous Malignant Cancer	Miscellaneous Neoplasms	Blank(s)	Dead	Blank(s)
55-59 years	Male	1998	White	Cecum	Malignant	8240	C18.0-Cecum	180	Blank(s)	Blank(s)	Not a paired site	Radiography without microscopic confirm	8240/3: Carcinoid tumor, NOS	8240/3: Carcinoid tumor, NOS	Blank(s)	Blank(s)	Blank(s)	Blank(s)	00	Blank(s)	Blank(s)	No radiation and/or cancer-directed surgery	None/Unknown	No/Unknown	Blank(s)	Blank(s)	Blank(s)	Blank(s)	Blank(s)	Miscellaneous Malignant Cancer	Dead (attributable to this cancer dx)	Alive or dead due to cancer	0062	Complete dates are available and there are more than 0 days of survival	Miscellaneous Malignant Cancer	Miscellaneous Neoplasms	Blank(s)	Dead	Blank(s)
40-44 years	Female	1995	Black	Small Intestine	Malignant	8240	C17.9-Small intestine, NOS	179	Blank(s)	Blank(s)	Not a paired site	Positive histology	8240/3: Carcinoid tumor, NOS	8240/3: Carcinoid tumor, NOS	Blank(s)	Blank(s)	Blank(s)	Blank(s)	Blank(s)	Blank(s)	Blank(s)	No radiation and/or cancer-directed surgery	None/Unknown	No/Unknown	Blank(s)	Blank(s)	Blank(s)	Blank(s)	Blank(s)	Alive	Alive or dead of other cause	Alive or dead due to cancer	0304	Complete dates are available and there are more than 0 days of survival	Alive	Alive	Blank(s)	Alive	Blank(s)
75-79 years	Male	2015	White	Small Intestine	Malignant	8240	C17.1-Jejunum	171	Blank(s)	Blank(s)	Not a paired site	Positive histology	8240/3: Carcinoid tumor, NOS	8240/3: Carcinoid tumor, NOS	IIIB	T2	N1	M0	30	4 or more regional lymph nodes removed	None; diagnosed at autopsy	No radiation and/or cancer-directed surgery	None/Unknown	No/Unknown	020	NA	NA	NA	00	Alive	Alive or dead of other cause	Alive or dead due to cancer	0071	Complete dates are available and there are more than 0 days of survival	Alive	Alive	Alive	Alive	NA
45-49 years	Male	1998	White	Small Intestine	Malignant	8240	C17.9-Small intestine, NOS	179	Blank(s)	Blank(s)	Not a paired site	Positive histology	8240/3: Carcinoid tumor, NOS	8240/3: Carcinoid tumor, NOS	Blank(s)	Blank(s)	Blank(s)	Blank(s)	00	Blank(s)	Blank(s)	No radiation and/or cancer-directed surgery	None/Unknown	No/Unknown	Blank(s)	Blank(s)	Blank(s)	Blank(s)	Blank(s)	Miscellaneous Malignant Cancer	Dead (attributable to this cancer dx)	Alive or dead due to cancer	0039	Complete dates are available and there are more than 0 days of survival	Miscellaneous Malignant Cancer	Miscellaneous Neoplasms	Blank(s)	Dead	Blank(s)
70-74 years	Female	1998	Black	Ascending Colon	Malignant	8240	C18.2-Ascending colon	182	Blank(s)	Blank(s)	Not a paired site	Positive histology	8240/3: Carcinoid tumor, NOS	8240/3: Carcinoid tumor, NOS	Blank(s)	Blank(s)	Blank(s)	Blank(s)	26	Blank(s)	Blank(s)	No radiation and/or cancer-directed surgery	None/Unknown	No/Unknown	Blank(s)	Blank(s)	Blank(s)	Blank(s)	Blank(s)	Acute Myeloid Leukemia	Alive or dead of other cause	Dead (attributable to causes other than this cancer dx)	0066	Complete dates are available and there are more than 0 days of survival	Acute Myeloid Leukemia	Acute Myeloid Leukemias	Blank(s)	Dead	Blank(s)
75-79 years	Female	2000	Black	Cecum	Malignant	8240	C18.0-Cecum	180	Blank(s)	Blank(s)	Not a paired site	Positive histology	8240/3: Carcinoid tumor, NOS	8240/3: Carcinoid tumor, NOS	Blank(s)	Blank(s)	Blank(s)	Blank(s)	30	Blank(s)	Blank(s)	No radiation and/or cancer-directed surgery	None/Unknown	No/Unknown	Blank(s)	Blank(s)	Blank(s)	Blank(s)	Blank(s)	Acute Myeloid Leukemia	Alive or dead of other cause	Dead (attributable to causes other than this cancer dx)	0046	Complete dates are available and there are more than 0 days of survival	Acute Myeloid Leukemia	Acute Myeloid Leukemias	Acute Myeloid Leukemias	Dead	Blank(s)
60-64 years	Male	2005	White	Small Intestine	Malignant	8240	C17.3-Meckels diverticulum	173	Blank(s)	Blank(s)	Not a paired site	Positive histology	8240/3: Carcinoid tumor, NOS	8240/3: Carcinoid tumor, NOS	Blank(s)	Blank(s)	Blank(s)	Blank(s)	30	None	None; diagnosed at autopsy	No radiation and/or cancer-directed surgery	None/Unknown	No/Unknown	999	NA	NA	NA	00	Miscellaneous Malignant Cancer	Dead (attributable to this cancer dx)	Alive or dead due to cancer	0001	Complete dates are available and there are more than 0 days of survival	Miscellaneous Malignant Cancer	Miscellaneous Neoplasms	Miscellaneous Neoplasms	Dead	NA
50-54 years	Female	1998	Black	Rectum	Malignant	8240	C20.9-Rectum, NOS	209	Blank(s)	Blank(s)	Not a paired site	Positive histology	8240/3: Carcinoid tumor, NOS	8240/3: Carcinoid tumor, NOS	Blank(s)	Blank(s)	Blank(s)	Blank(s)	26	Blank(s)	Blank(s)	No radiation and/or cancer-directed surgery	None/Unknown	No/Unknown	Blank(s)	Blank(s)	Blank(s)	Blank(s)	Blank(s)	Anus, Anal Canal and Anorectum	Dead (attributable to this cancer dx)	Alive or dead due to cancer	0218	Complete dates are available and there are more than 0 days of survival	Anus, Anal Canal and Anorectum	Anus, Anal Canal And Anorectum	Blank(s)	Dead	Blank(s)
[truncated: 40,196 more rows]
